# Supplementary material for: Substrate recognition by a peptide-aminoacyl-tRNA ligase
Source: Proc Natl Acad Sci U S A. 2025 Mar 19;122(12):e2423858122. doi: 10.1073/pnas.2423858122 (PMC11962472; doi:10.1073/pnas.2423858122)
Supplement: Supplementary file 2 — Dataset S01 (PDB) [file pnas.2423858122.sd01.pdb]

ATOM      1  N   MET A   1      78.182  27.020 -42.507  1.00 22.30      A    N  
ATOM      2  CA  MET A   1      78.041  26.879 -41.050  1.00 25.25      A    C  
ATOM      3  C   MET A   1      77.006  25.787 -40.795  1.00 27.32      A    C  
ATOM      4  O   MET A   1      75.852  25.979 -41.113  1.00 25.26      A    O  
ATOM      5  CB  MET A   1      77.608  28.203 -40.404  1.00 25.63      A    C  
ATOM      6  CG  MET A   1      78.791  29.156 -40.253  1.00 22.00      A    C  
ATOM      7  SD  MET A   1      78.303  30.816 -39.698  1.00 20.12      A    S  
ATOM      8  CE  MET A   1      79.905  31.538 -39.335  1.00 16.17      A    C  
ATOM      9  N   ILE A   2      77.469  24.620 -40.344  1.00 29.36      A    N  
ATOM     10  CA  ILE A   2      76.619  23.449 -40.092  1.00 30.18      A    C  
ATOM     11  C   ILE A   2      75.941  23.712 -38.747  1.00 30.10      A    C  
ATOM     12  O   ILE A   2      76.593  23.621 -37.710  1.00 29.02      A    O  
ATOM     13  CB  ILE A   2      77.478  22.168 -40.109  1.00 29.63      A    C  
ATOM     14  CG1 ILE A   2      78.130  21.973 -41.506  1.00 26.80      A    C  
ATOM     15  CG2 ILE A   2      76.627  20.937 -39.741  1.00 29.16      A    C  
ATOM     16  CD1 ILE A   2      79.180  20.852 -41.564  1.00 25.85      A    C  
ATOM     17  N   ILE A   3      74.680  24.150 -38.795  1.00 29.01      A    N  
ATOM     18  CA  ILE A   3      73.923  24.379 -37.558  1.00 29.23      A    C  
ATOM     19  C   ILE A   3      73.691  23.005 -36.934  1.00 28.81      A    C  
ATOM     20  O   ILE A   3      72.928  22.194 -37.451  1.00 27.69      A    O  
ATOM     21  CB  ILE A   3      72.629  25.179 -37.824  1.00 28.97      A    C  
ATOM     22  CG1 ILE A   3      72.986  26.569 -38.401  1.00 26.43      A    C  
ATOM     23  CG2 ILE A   3      71.817  25.319 -36.523  1.00 28.52      A    C  
ATOM     24  CD1 ILE A   3      71.777  27.416 -38.820  1.00 25.91      A    C  
ATOM     25  N   SER A   4      74.439  22.743 -35.871  1.00 29.31      A    N  
ATOM     26  CA  SER A   4      74.298  21.529 -35.082  1.00 31.20      A    C  
ATOM     27  C   SER A   4      72.884  21.501 -34.502  1.00 30.43      A    C  
ATOM     28  O   SER A   4      72.563  22.276 -33.606  1.00 29.81      A    O  
ATOM     29  CB  SER A   4      75.351  21.518 -33.969  1.00 31.16      A    C  
ATOM     30  OG  SER A   4      75.200  20.398 -33.128  1.00 28.18      A    O  
ATOM     31  N   ILE A   5      72.056  20.623 -35.047  1.00 28.71      A    N  
ATOM     32  CA  ILE A   5      70.733  20.344 -34.479  1.00 28.35      A    C  
ATOM     33  C   ILE A   5      71.007  19.636 -33.163  1.00 28.15      A    C  
ATOM     34  O   ILE A   5      71.262  18.435 -33.122  1.00 26.65      A    O  
ATOM     35  CB  ILE A   5      69.872  19.523 -35.466  1.00 27.25      A    C  
ATOM     36  CG1 ILE A   5      69.707  20.287 -36.802  1.00 25.56      A    C  
ATOM     37  CG2 ILE A   5      68.499  19.228 -34.833  1.00 27.49      A    C  
ATOM     38  CD1 ILE A   5      69.002  19.469 -37.905  1.00 25.14      A    C  
ATOM     39  N   SER A   6      71.099  20.412 -32.091  1.00 29.46      A    N  
ATOM     40  CA  SER A   6      71.350  19.873 -30.763  1.00 31.79      A    C  
ATOM     41  C   SER A   6      70.232  18.900 -30.403  1.00 31.36      A    C  
ATOM     42  O   SER A   6      69.050  19.228 -30.521  1.00 30.22      A    O  
ATOM     43  CB  SER A   6      71.463  20.995 -29.727  1.00 30.64      A    C  
ATOM     44  OG  SER A   6      70.347  21.856 -29.781  1.00 28.35      A    O  
ATOM     45  N   ASN A   7      70.630  17.706 -29.970  1.00 32.62      A    N  
ATOM     46  CA  ASN A   7      69.737  16.689 -29.438  1.00 34.84      A    C  
ATOM     47  C   ASN A   7      69.007  17.265 -28.215  1.00 33.39      A    C  
ATOM     48  O   ASN A   7      69.501  17.189 -27.091  1.00 31.49      A    O  
ATOM     49  CB  ASN A   7      70.551  15.435 -29.055  1.00 33.50      A    C  
ATOM     50  CG  ASN A   7      70.839  14.501 -30.222  1.00 29.52      A    C  
ATOM     51  ND2 ASN A   7      71.839  13.660 -30.101  1.00 29.17      A    N  
ATOM     52  OD1 ASN A   7      70.161  14.493 -31.221  1.00 28.73      A    O  
ATOM     53  N   LEU A   8      67.850  17.874 -28.449  1.00 29.82      A    N  
ATOM     54  CA  LEU A   8      66.893  18.136 -27.383  1.00 31.35      A    C  
ATOM     55  C   LEU A   8      66.425  16.772 -26.889  1.00 31.19      A    C  
ATOM     56  O   LEU A   8      65.512  16.177 -27.443  1.00 28.99      A    O  
ATOM     57  CB  LEU A   8      65.735  19.005 -27.911  1.00 29.57      A    C  
ATOM     58  CG  LEU A   8      66.088  20.498 -28.034  1.00 26.08      A    C  
ATOM     59  CD1 LEU A   8      65.028  21.218 -28.874  1.00 24.50      A    C  
ATOM     60  CD2 LEU A   8      66.142  21.186 -26.669  1.00 26.50      A    C  
ATOM     61  N   SER A   9      67.146  16.254 -25.903  1.00 32.21      A    N  
ATOM     62  CA  SER A   9      66.714  15.041 -25.213  1.00 33.98      A    C  
ATOM     63  C   SER A   9      65.285  15.276 -24.735  1.00 33.78      A    C  
ATOM     64  O   SER A   9      65.055  16.258 -24.025  1.00 32.60      A    O  
ATOM     65  CB  SER A   9      67.634  14.731 -24.021  1.00 33.01      A    C  
ATOM     66  OG  SER A   9      67.733  15.842 -23.169  1.00 29.94      A    O  
ATOM     67  N   PRO A  10      64.325  14.434 -25.140  1.00 33.62      A    N  
ATOM     68  CA  PRO A  10      62.971  14.569 -24.658  1.00 34.59      A    C  
ATOM     69  C   PRO A  10      63.053  14.474 -23.133  1.00 35.90      A    C  
ATOM     70  O   PRO A  10      63.536  13.473 -22.609  1.00 33.72      A    O  
ATOM     71  CB  PRO A  10      62.168  13.428 -25.310  1.00 32.08      A    C  
ATOM     72  CG  PRO A  10      63.225  12.388 -25.645  1.00 31.66      A    C  
ATOM     73  CD  PRO A  10      64.499  13.204 -25.903  1.00 36.33      A    C  
ATOM     74  N   LYS A  11      62.659  15.543 -22.457  1.00 35.61      A    N  
ATOM     75  CA  LYS A  11      62.502  15.475 -21.007  1.00 37.04      A    C  
ATOM     76  C   LYS A  11      61.554  14.307 -20.770  1.00 36.16      A    C  
ATOM     77  O   LYS A  11      60.430  14.342 -21.244  1.00 34.29      A    O  
ATOM     78  CB  LYS A  11      61.931  16.773 -20.417  1.00 36.34      A    C  
ATOM     79  CG  LYS A  11      63.012  17.849 -20.219  1.00 33.35      A    C  
ATOM     80  CD  LYS A  11      62.413  19.095 -19.561  1.00 31.53      A    C  
ATOM     81  CE  LYS A  11      63.497  20.137 -19.277  1.00 27.87      A    C  
ATOM     82  NZ  LYS A  11      62.946  21.358 -18.661  1.00 26.55      A    N1+
ATOM     83  N   SER A  12      62.058  13.286 -20.097  1.00 33.49      A    N  
ATOM     84  CA  SER A  12      61.196  12.230 -19.604  1.00 34.69      A    C  
ATOM     85  C   SER A  12      60.203  12.925 -18.682  1.00 34.54      A    C  
ATOM     86  O   SER A  12      60.551  13.265 -17.551  1.00 32.79      A    O  
ATOM     87  CB  SER A  12      62.012  11.150 -18.858  1.00 32.99      A    C  
ATOM     88  OG  SER A  12      62.737  11.715 -17.790  1.00 30.66      A    O  
ATOM     89  N   ASN A  13      59.012  13.183 -19.198  1.00 34.39      A    N  
ATOM     90  CA  ASN A  13      57.867  13.391 -18.344  1.00 35.37      A    C  
ATOM     91  C   ASN A  13      57.760  12.094 -17.553  1.00 34.76      A    C  
ATOM     92  O   ASN A  13      57.193  11.115 -18.030  1.00 32.27      A    O  
ATOM     93  CB  ASN A  13      56.603  13.709 -19.169  1.00 32.91      A    C  
ATOM     94  CG  ASN A  13      56.374  15.200 -19.387  1.00 28.86      A    C  
ATOM     95  ND2 ASN A  13      55.439  15.552 -20.250  1.00 28.23      A    N  
ATOM     96  OD1 ASN A  13      56.999  16.053 -18.791  1.00 28.16      A    O  
ATOM     97  N   ARG A  14      58.409  12.069 -16.394  1.00 33.46      A    N  
ATOM     98  CA  ARG A  14      58.023  11.138 -15.355  1.00 34.72      A    C  
ATOM     99  C   ARG A  14      56.545  11.447 -15.142  1.00 34.27      A    C  
ATOM    100  O   ARG A  14      56.215  12.423 -14.477  1.00 32.81      A    O  
ATOM    101  CB  ARG A  14      58.831  11.345 -14.059  1.00 33.93      A    C  
ATOM    102  CG  ARG A  14      60.241  10.740 -14.142  1.00 31.52      A    C  
ATOM    103  CD  ARG A  14      60.955  10.914 -12.801  1.00 30.12      A    C  
ATOM    104  NE  ARG A  14      62.288  10.298 -12.798  1.00 27.52      A    N  
ATOM    105  CZ  ARG A  14      63.142  10.253 -11.774  1.00 25.71      A    C  
ATOM    106  NH1 ARG A  14      62.852  10.802 -10.631  1.00 24.70      A    N1+
ATOM    107  NH2 ARG A  14      64.286   9.652 -11.890  1.00 24.03      A    N  
ATOM    108  N   SER A  15      55.684  10.666 -15.782  1.00 32.62      A    N  
ATOM    109  CA  SER A  15      54.351  10.443 -15.271  1.00 33.16      A    C  
ATOM    110  C   SER A  15      54.590   9.993 -13.839  1.00 33.06      A    C  
ATOM    111  O   SER A  15      55.011   8.861 -13.603  1.00 31.75      A    O  
ATOM    112  CB  SER A  15      53.619   9.368 -16.093  1.00 31.63      A    C  
ATOM    113  OG  SER A  15      54.406   8.206 -16.223  1.00 29.50      A    O  
ATOM    114  N   GLN A  16      54.477  10.930 -12.904  1.00 31.49      A    N  
ATOM    115  CA  GLN A  16      54.222  10.539 -11.550  1.00 31.95      A    C  
ATOM    116  C   GLN A  16      52.968   9.685 -11.672  1.00 31.47      A    C  
ATOM    117  O   GLN A  16      51.897  10.204 -11.971  1.00 30.00      A    O  
ATOM    118  CB  GLN A  16      53.994  11.763 -10.649  1.00 31.11      A    C  
ATOM    119  CG  GLN A  16      55.322  12.431 -10.227  1.00 28.61      A    C  
ATOM    120  CD  GLN A  16      55.109  13.653  -9.328  1.00 26.45      A    C  
ATOM    121  NE2 GLN A  16      56.089  14.045  -8.549  1.00 26.36      A    N  
ATOM    122  OE1 GLN A  16      54.076  14.297  -9.331  1.00 25.91      A    O  
ATOM    123  N   THR A  17      53.139   8.376 -11.560  1.00 35.22      A    N  
ATOM    124  CA  THR A  17      52.076   7.480 -11.157  1.00 34.94      A    C  
ATOM    125  C   THR A  17      51.617   8.067  -9.835  1.00 35.03      A    C  
ATOM    126  O   THR A  17      52.273   7.873  -8.809  1.00 32.99      A    O  
ATOM    127  CB  THR A  17      52.607   6.042 -10.973  1.00 32.33      A    C  
ATOM    128  CG2 THR A  17      52.788   5.347 -12.324  1.00 30.24      A    C  
ATOM    129  OG1 THR A  17      53.874   6.067 -10.352  1.00 29.82      A    O  
ATOM    130  N   LYS A  18      50.607   8.931  -9.906  1.00 38.59      A    N  
ATOM    131  CA  LYS A  18      49.881   9.321  -8.717  1.00 39.14      A    C  
ATOM    132  C   LYS A  18      49.475   7.988  -8.112  1.00 39.36      A    C  
ATOM    133  O   LYS A  18      48.808   7.225  -8.806  1.00 37.64      A    O  
ATOM    134  CB  LYS A  18      48.637  10.157  -9.059  1.00 37.06      A    C  
ATOM    135  CG  LYS A  18      48.972  11.637  -9.357  1.00 33.56      A    C  
ATOM    136  CD  LYS A  18      47.665  12.401  -9.621  1.00 31.43      A    C  
ATOM    137  CE  LYS A  18      47.922  13.904  -9.790  1.00 28.16      A    C  
ATOM    138  NZ  LYS A  18      46.644  14.645 -10.003  1.00 26.36      A    N1+
ATOM    139  N   ASP A  19      49.972   7.696  -6.920  1.00 36.91      A    N  
ATOM    140  CA  ASP A  19      49.456   6.587  -6.135  1.00 37.02      A    C  
ATOM    141  C   ASP A  19      47.950   6.776  -6.141  1.00 37.75      A    C  
ATOM    142  O   ASP A  19      47.451   7.787  -5.643  1.00 35.74      A    O  
ATOM    143  CB  ASP A  19      50.021   6.609  -4.706  1.00 34.60      A    C  
ATOM    144  CG  ASP A  19      51.393   5.939  -4.579  1.00 31.05      A    C  
ATOM    145  OD1 ASP A  19      51.627   4.954  -5.308  1.00 30.27      A    O  
ATOM    146  OD2 ASP A  19      52.196   6.410  -3.745  1.00 29.22      A    O1-
ATOM    147  N   SER A  20      47.244   5.901  -6.840  1.00 44.35      A    N  
ATOM    148  CA  SER A  20      45.801   5.957  -6.953  1.00 44.32      A    C  
ATOM    149  C   SER A  20      45.280   5.674  -5.553  1.00 45.30      A    C  
ATOM    150  O   SER A  20      45.190   4.518  -5.140  1.00 43.27      A    O  
ATOM    151  CB  SER A  20      45.296   4.936  -7.987  1.00 41.20      A    C  
ATOM    152  OG  SER A  20      45.793   3.643  -7.698  1.00 38.57      A    O  
ATOM    153  N   GLN A  21      45.044   6.731  -4.821  1.00 51.61      A    N  
ATOM    154  CA  GLN A  21      44.568   6.687  -3.454  1.00 52.38      A    C  
ATOM    155  C   GLN A  21      43.235   5.950  -3.490  1.00 54.49      A    C  
ATOM    156  O   GLN A  21      42.249   6.445  -4.037  1.00 51.09      A    O  
ATOM    157  CB  GLN A  21      44.479   8.123  -2.923  1.00 47.67      A    C  
ATOM    158  CG  GLN A  21      45.793   8.617  -2.312  1.00 43.15      A    C  
ATOM    159  CD  GLN A  21      45.626   9.940  -1.562  1.00 38.71      A    C  
ATOM    160  NE2 GLN A  21      46.344  10.140  -0.482  1.00 35.62      A    N  
ATOM    161  OE1 GLN A  21      44.845  10.810  -1.908  1.00 35.61      A    O  
ATOM    162  N   ILE A  22      43.240   4.689  -3.028  1.00 61.89      A    N  
ATOM    163  CA  ILE A  22      42.148   3.749  -3.225  1.00 64.32      A    C  
ATOM    164  C   ILE A  22      40.959   4.246  -2.415  1.00 69.57      A    C  
ATOM    165  O   ILE A  22      40.939   4.112  -1.186  1.00 64.97      A    O  
ATOM    166  CB  ILE A  22      42.571   2.308  -2.842  1.00 57.06      A    C  
ATOM    167  CG1 ILE A  22      43.778   1.824  -3.686  1.00 51.68      A    C  
ATOM    168  CG2 ILE A  22      41.383   1.341  -3.021  1.00 50.50      A    C  
ATOM    169  CD1 ILE A  22      44.377   0.487  -3.220  1.00 45.19      A    C  
ATOM    170  N   SER A  23      39.966   4.801  -3.097  1.00 72.56      A    N  
ATOM    171  CA  SER A  23      38.704   5.205  -2.486  1.00 76.47      A    C  
ATOM    172  C   SER A  23      38.076   3.993  -1.797  1.00 81.09      A    C  
ATOM    173  O   SER A  23      37.979   2.923  -2.391  1.00 77.74      A    O  
ATOM    174  CB  SER A  23      37.750   5.774  -3.543  1.00 70.02      A    C  
ATOM    175  OG  SER A  23      38.366   6.832  -4.246  1.00 64.72      A    O  
ATOM    176  N   LYS A  24      37.661   4.146  -0.533  1.00 86.67      A    N  
ATOM    177  CA  LYS A  24      37.103   3.046   0.265  1.00 89.07      A    C  
ATOM    178  C   LYS A  24      35.776   3.454   0.887  1.00 91.76      A    C  
ATOM    179  O   LYS A  24      35.571   4.618   1.207  1.00 90.35      A    O  
ATOM    180  CB  LYS A  24      38.097   2.587   1.347  1.00 83.49      A    C  
ATOM    181  CG  LYS A  24      39.279   1.821   0.743  1.00 72.00      A    C  
ATOM    182  CD  LYS A  24      40.224   1.304   1.828  1.00 68.28      A    C  
ATOM    183  CE  LYS A  24      41.403   0.587   1.176  1.00 56.08      A    C  
ATOM    184  NZ  LYS A  24      42.341   0.007   2.172  1.00 50.00      A    N1+
ATOM    185  N   TRP A  25      34.922   2.458   1.085  1.00 93.00      A    N  
ATOM    186  CA  TRP A  25      33.724   2.621   1.895  1.00 94.09      A    C  
ATOM    187  C   TRP A  25      34.100   2.941   3.341  1.00 94.05      A    C  
ATOM    188  O   TRP A  25      34.917   2.250   3.958  1.00 92.45      A    O  
ATOM    189  CB  TRP A  25      32.870   1.355   1.822  1.00 94.25      A    C  
ATOM    190  CG  TRP A  25      32.173   1.170   0.510  1.00 94.69      A    C  
ATOM    191  CD1 TRP A  25      32.504   0.265  -0.444  1.00 93.34      A    C  
ATOM    192  CD2 TRP A  25      31.008   1.893   0.012  1.00 94.68      A    C  
ATOM    193  CE2 TRP A  25      30.678   1.350  -1.262  1.00 94.61      A    C  
ATOM    194  CE3 TRP A  25      30.198   2.933   0.517  1.00 94.84      A    C  
ATOM    195  NE1 TRP A  25      31.613   0.367  -1.507  1.00 93.92      A    N  
ATOM    196  CZ2 TRP A  25      29.575   1.825  -2.015  1.00 94.39      A    C  
ATOM    197  CZ3 TRP A  25      29.110   3.405  -0.232  1.00 93.91      A    C  
ATOM    198  CH2 TRP A  25      28.798   2.857  -1.486  1.00 93.91      A    C  
ATOM    199  N   SER A  26      33.494   3.965   3.888  1.00 94.89      A    N  
ATOM    200  CA  SER A  26      33.510   4.271   5.309  1.00 94.67      A    C  
ATOM    201  C   SER A  26      32.076   4.497   5.793  1.00 95.88      A    C  
ATOM    202  O   SER A  26      31.222   4.912   5.017  1.00 95.08      A    O  
ATOM    203  CB  SER A  26      34.400   5.482   5.610  1.00 92.01      A    C  
ATOM    204  OG  SER A  26      33.816   6.692   5.200  1.00 79.03      A    O  
ATOM    205  N   TYR A  27      31.830   4.215   7.069  1.00 95.92      A    N  
ATOM    206  CA  TYR A  27      30.552   4.533   7.705  1.00 96.24      A    C  
ATOM    207  C   TYR A  27      30.706   5.714   8.658  1.00 96.48      A    C  
ATOM    208  O   TYR A  27      31.799   5.994   9.162  1.00 95.17      A    O  
ATOM    209  CB  TYR A  27      29.969   3.294   8.389  1.00 95.47      A    C  
ATOM    210  CG  TYR A  27      30.853   2.684   9.455  1.00 95.38      A    C  
ATOM    211  CD1 TYR A  27      31.613   1.533   9.155  1.00 92.48      A    C  
ATOM    212  CD2 TYR A  27      30.928   3.242  10.739  1.00 91.88      A    C  
ATOM    213  CE1 TYR A  27      32.453   0.971  10.122  1.00 90.60      A    C  
ATOM    214  CE2 TYR A  27      31.771   2.689  11.711  1.00 90.61      A    C  
ATOM    215  CZ  TYR A  27      32.537   1.548  11.404  1.00 91.36      A    C  
ATOM    216  OH  TYR A  27      33.368   1.013  12.346  1.00 88.79      A    O  
ATOM    217  N   PHE A  28      29.595   6.396   8.923  1.00 97.08      A    N  
ATOM    218  CA  PHE A  28      29.516   7.417   9.953  1.00 97.02      A    C  
ATOM    219  C   PHE A  28      29.256   6.769  11.321  1.00 97.19      A    C  
ATOM    220  O   PHE A  28      28.527   5.781  11.405  1.00 96.03      A    O  
ATOM    221  CB  PHE A  28      28.441   8.441   9.567  1.00 96.53      A    C  
ATOM    222  CG  PHE A  28      28.574   9.737  10.313  1.00 96.29      A    C  
ATOM    223  CD1 PHE A  28      27.616  10.107  11.271  1.00 93.49      A    C  
ATOM    224  CD2 PHE A  28      29.667  10.594  10.052  1.00 93.63      A    C  
ATOM    225  CE1 PHE A  28      27.747  11.327  11.964  1.00 92.11      A    C  
ATOM    226  CE2 PHE A  28      29.797  11.804  10.749  1.00 92.26      A    C  
ATOM    227  CZ  PHE A  28      28.836  12.167  11.703  1.00 93.12      A    C  
ATOM    228  N   SER A  29      29.872   7.275  12.371  1.00 97.10      A    N  
ATOM    229  CA  SER A  29      29.780   6.645  13.698  1.00 96.95      A    C  
ATOM    230  C   SER A  29      28.453   6.907  14.399  1.00 97.37      A    C  
ATOM    231  O   SER A  29      27.982   6.033  15.121  1.00 95.64      A    O  
ATOM    232  CB  SER A  29      30.923   7.118  14.600  1.00 94.58      A    C  
ATOM    233  OG  SER A  29      31.001   8.526  14.630  1.00 78.36      A    O  
ATOM    234  N   ASP A  30      27.855   8.066  14.199  1.00 97.85      A    N  
ATOM    235  CA  ASP A  30      26.535   8.380  14.741  1.00 97.93      A    C  
ATOM    236  C   ASP A  30      25.462   7.758  13.837  1.00 97.96      A    C  
ATOM    237  O   ASP A  30      25.479   7.908  12.615  1.00 97.07      A    O  
ATOM    238  CB  ASP A  30      26.349   9.899  14.883  1.00 97.55      A    C  
ATOM    239  CG  ASP A  30      27.380  10.556  15.810  1.00 96.47      A    C  
ATOM    240  OD1 ASP A  30      27.179  10.600  17.040  1.00 90.87      A    O  
ATOM    241  OD2 ASP A  30      28.409  11.068  15.307  1.00 90.85      A    O1-
ATOM    242  N   CYS A  31      24.525   7.030  14.446  1.00 97.98      A    N  
ATOM    243  CA  CYS A  31      23.447   6.333  13.756  1.00 97.80      A    C  
ATOM    244  C   CYS A  31      22.094   6.622  14.401  1.00 97.99      A    C  
ATOM    245  O   CYS A  31      22.004   7.197  15.485  1.00 97.21      A    O  
ATOM    246  CB  CYS A  31      23.777   4.829  13.692  1.00 97.03      A    C  
ATOM    247  SG  CYS A  31      23.837   4.068  15.346  1.00 95.76      A    S  
ATOM    248  N   ILE A  32      21.022   6.218  13.735  1.00 97.95      A    N  
ATOM    249  CA  ILE A  32      19.657   6.295  14.253  1.00 97.79      A    C  
ATOM    250  C   ILE A  32      19.190   4.889  14.616  1.00 97.77      A    C  
ATOM    251  O   ILE A  32      19.341   3.966  13.833  1.00 97.08      A    O  
ATOM    252  CB  ILE A  32      18.720   6.989  13.238  1.00 97.02      A    C  
ATOM    253  CG1 ILE A  32      19.110   8.476  13.100  1.00 93.99      A    C  
ATOM    254  CG2 ILE A  32      17.239   6.866  13.658  1.00 94.17      A    C  
ATOM    255  CD1 ILE A  32      18.419   9.187  11.945  1.00 89.03      A    C  
ATOM    256  N   LEU A  33      18.588   4.743  15.794  1.00 97.63      A    N  
ATOM    257  CA  LEU A  33      17.847   3.544  16.170  1.00 97.33      A    C  
ATOM    258  C   LEU A  33      16.351   3.846  16.112  1.00 97.10      A    C  
ATOM    259  O   LEU A  33      15.821   4.647  16.879  1.00 95.99      A    O  
ATOM    260  CB  LEU A  33      18.297   3.063  17.555  1.00 96.63      A    C  
ATOM    261  CG  LEU A  33      17.634   1.724  17.945  1.00 92.99      A    C  
ATOM    262  CD1 LEU A  33      18.248   0.547  17.197  1.00 85.56      A    C  
ATOM    263  CD2 LEU A  33      17.804   1.453  19.438  1.00 85.60      A    C  
ATOM    264  N   ARG A  34      15.666   3.150  15.212  1.00 96.76      A    N  
ATOM    265  CA  ARG A  34      14.207   3.141  15.120  1.00 96.06      A    C  
ATOM    266  C   ARG A  34      13.685   1.936  15.898  1.00 96.19      A    C  
ATOM    267  O   ARG A  34      14.282   0.865  15.847  1.00 94.42      A    O  
ATOM    268  CB  ARG A  34      13.770   3.105  13.651  1.00 94.21      A    C  
ATOM    269  CG  ARG A  34      14.329   4.298  12.849  1.00 90.66      A    C  
ATOM    270  CD  ARG A  34      14.055   4.142  11.356  1.00 87.91      A    C  
ATOM    271  NE  ARG A  34      12.653   4.380  10.996  1.00 83.62      A    N  
ATOM    272  CZ  ARG A  34      12.039   3.923   9.914  1.00 83.95      A    C  
ATOM    273  NH1 ARG A  34      12.624   3.109   9.084  1.00 74.12      A    N1+
ATOM    274  NH2 ARG A  34      10.835   4.296   9.641  1.00 75.10      A    N  
ATOM    275  N   SER A  35      12.575   2.090  16.621  1.00 96.06      A    N  
ATOM    276  CA  SER A  35      11.964   0.977  17.353  1.00 95.55      A    C  
ATOM    277  C   SER A  35      10.453   1.123  17.412  1.00 95.45      A    C  
ATOM    278  O   SER A  35       9.908   2.201  17.179  1.00 93.25      A    O  
ATOM    279  CB  SER A  35      12.570   0.846  18.757  1.00 93.87      A    C  
ATOM    280  OG  SER A  35      12.245   1.950  19.577  1.00 90.14      A    O  
ATOM    281  N   THR A  36       9.763   0.041  17.762  1.00 95.69      A    N  
ATOM    282  CA  THR A  36       8.324   0.082  18.026  1.00 95.08      A    C  
ATOM    283  C   THR A  36       8.003   0.731  19.372  1.00 94.24      A    C  
ATOM    284  O   THR A  36       8.813   0.728  20.304  1.00 90.62      A    O  
ATOM    285  CB  THR A  36       7.706  -1.322  17.948  1.00 93.88      A    C  
ATOM    286  CG2 THR A  36       7.753  -1.862  16.528  1.00 87.05      A    C  
ATOM    287  OG1 THR A  36       8.392  -2.203  18.800  1.00 86.06      A    O  
ATOM    288  N   GLY A  37       6.797   1.266  19.494  1.00 92.88      A    N  
ATOM    289  CA  GLY A  37       6.257   1.776  20.764  1.00 91.60      A    C  
ATOM    290  C   GLY A  37       5.499   0.741  21.586  1.00 92.93      A    C  
ATOM    291  O   GLY A  37       5.115   1.034  22.719  1.00 90.05      A    O  
ATOM    292  N   PHE A  38       5.264  -0.446  21.035  1.00 95.97      A    N  
ATOM    293  CA  PHE A  38       4.455  -1.499  21.649  1.00 96.31      A    C  
ATOM    294  C   PHE A  38       5.172  -2.855  21.609  1.00 96.37      A    C  
ATOM    295  O   PHE A  38       5.910  -3.126  20.671  1.00 95.42      A    O  
ATOM    296  CB  PHE A  38       3.093  -1.569  20.953  1.00 96.48      A    C  
ATOM    297  CG  PHE A  38       2.285  -0.304  21.116  1.00 96.74      A    C  
ATOM    298  CD1 PHE A  38       1.656  -0.014  22.343  1.00 95.96      A    C  
ATOM    299  CD2 PHE A  38       2.204   0.626  20.066  1.00 95.81      A    C  
ATOM    300  CE1 PHE A  38       0.963   1.193  22.517  1.00 95.48      A    C  
ATOM    301  CE2 PHE A  38       1.514   1.837  20.237  1.00 95.58      A    C  
ATOM    302  CZ  PHE A  38       0.899   2.121  21.467  1.00 96.19      A    C  
ATOM    303  N   PRO A  39       4.947  -3.715  22.632  1.00 96.65      A    N  
ATOM    304  CA  PRO A  39       5.664  -4.979  22.770  1.00 96.54      A    C  
ATOM    305  C   PRO A  39       5.234  -6.013  21.731  1.00 96.95      A    C  
ATOM    306  O   PRO A  39       4.057  -6.119  21.386  1.00 96.09      A    O  
ATOM    307  CB  PRO A  39       5.363  -5.441  24.196  1.00 94.99      A    C  
ATOM    308  CG  PRO A  39       3.995  -4.844  24.485  1.00 91.81      A    C  
ATOM    309  CD  PRO A  39       4.057  -3.506  23.757  1.00 95.16      A    C  
ATOM    310  N   ALA A  40       6.183  -6.822  21.281  1.00 96.88      A    N  
ATOM    311  CA  ALA A  40       5.950  -7.926  20.355  1.00 96.84      A    C  
ATOM    312  C   ALA A  40       5.076  -9.037  20.972  1.00 96.96      A    C  
ATOM    313  O   ALA A  40       4.278  -9.661  20.272  1.00 95.62      A    O  
ATOM    314  CB  ALA A  40       7.314  -8.462  19.920  1.00 95.90      A    C  
ATOM    315  N   GLU A  41       5.142  -9.209  22.294  1.00 96.66      A    N  
ATOM    316  CA  GLU A  41       4.380 -10.201  23.058  1.00 96.42      A    C  
ATOM    317  C   GLU A  41       2.869 -10.032  22.916  1.00 96.77      A    C  
ATOM    318  O   GLU A  41       2.124 -10.990  23.070  1.00 95.64      A    O  
ATOM    319  CB  GLU A  41       4.733 -10.126  24.550  1.00 95.54      A    C  
ATOM    320  CG  GLU A  41       6.182 -10.501  24.908  1.00 92.70      A    C  
ATOM    321  CD  GLU A  41       7.212  -9.401  24.618  1.00 92.42      A    C  
ATOM    322  OE1 GLU A  41       8.409  -9.676  24.761  1.00 85.18      A    O  
ATOM    323  OE2 GLU A  41       6.823  -8.277  24.237  1.00 88.11      A    O1-
ATOM    324  N   TRP A  42       2.389  -8.827  22.591  1.00 97.09      A    N  
ATOM    325  CA  TRP A  42       0.970  -8.619  22.341  1.00 97.25      A    C  
ATOM    326  C   TRP A  42       0.478  -9.383  21.108  1.00 97.26      A    C  
ATOM    327  O   TRP A  42      -0.610  -9.946  21.138  1.00 96.07      A    O  
ATOM    328  CB  TRP A  42       0.667  -7.127  22.185  1.00 96.93      A    C  
ATOM    329  CG  TRP A  42       0.687  -6.311  23.432  1.00 96.75      A    C  
ATOM    330  CD1 TRP A  42       0.997  -6.731  24.684  1.00 95.23      A    C  
ATOM    331  CD2 TRP A  42       0.344  -4.897  23.569  1.00 96.14      A    C  
ATOM    332  CE2 TRP A  42       0.467  -4.534  24.934  1.00 95.58      A    C  
ATOM    333  CE3 TRP A  42      -0.070  -3.895  22.654  1.00 95.26      A    C  
ATOM    334  NE1 TRP A  42       0.871  -5.686  25.582  1.00 94.84      A    N  
ATOM    335  CZ2 TRP A  42       0.202  -3.228  25.395  1.00 94.13      A    C  
ATOM    336  CZ3 TRP A  42      -0.333  -2.593  23.115  1.00 93.57      A    C  
ATOM    337  CH2 TRP A  42      -0.201  -2.263  24.462  1.00 93.45      A    C  
ATOM    338  N   ILE A  43       1.273  -9.428  20.043  1.00 96.91      A    N  
ATOM    339  CA  ILE A  43       0.968 -10.204  18.840  1.00 96.65      A    C  
ATOM    340  C   ILE A  43       1.097 -11.697  19.121  1.00 96.94      A    C  
ATOM    341  O   ILE A  43       0.217 -12.470  18.751  1.00 95.81      A    O  
ATOM    342  CB  ILE A  43       1.872  -9.749  17.684  1.00 94.50      A    C  
ATOM    343  CG1 ILE A  43       1.477  -8.332  17.194  1.00 84.44      A    C  
ATOM    344  CG2 ILE A  43       1.870 -10.725  16.505  1.00 83.73      A    C  
ATOM    345  CD1 ILE A  43       0.127  -8.246  16.474  1.00 77.89      A    C  
ATOM    346  N   GLU A  44       2.153 -12.111  19.829  1.00 96.33      A    N  
ATOM    347  CA  GLU A  44       2.384 -13.517  20.148  1.00 95.65      A    C  
ATOM    348  C   GLU A  44       1.265 -14.098  21.029  1.00 96.16      A    C  
ATOM    349  O   GLU A  44       0.769 -15.194  20.787  1.00 94.94      A    O  
ATOM    350  CB  GLU A  44       3.760 -13.643  20.802  1.00 93.65      A    C  
ATOM    351  CG  GLU A  44       4.185 -15.110  20.884  1.00 83.11      A    C  
ATOM    352  CD  GLU A  44       5.625 -15.283  21.369  1.00 75.57      A    C  
ATOM    353  OE1 GLU A  44       6.199 -16.325  21.016  1.00 67.38      A    O  
ATOM    354  OE2 GLU A  44       6.118 -14.373  22.068  1.00 67.39      A    O1-
ATOM    355  N   LYS A  45       0.779 -13.328  21.997  1.00 96.97      A    N  
ATOM    356  CA  LYS A  45      -0.302 -13.732  22.898  1.00 96.69      A    C  
ATOM    357  C   LYS A  45      -1.649 -13.912  22.198  1.00 97.19      A    C  
ATOM    358  O   LYS A  45      -2.542 -14.550  22.750  1.00 95.97      A    O  
ATOM    359  CB  LYS A  45      -0.368 -12.717  24.039  1.00 95.10      A    C  
ATOM    360  CG  LYS A  45      -1.037 -13.282  25.291  1.00 85.12      A    C  
ATOM    361  CD  LYS A  45      -0.887 -12.286  26.439  1.00 79.29      A    C  
ATOM    362  CE  LYS A  45      -1.372 -12.921  27.742  1.00 69.86      A    C  
ATOM    363  NZ  LYS A  45      -1.220 -11.989  28.886  1.00 61.86      A    N1+
ATOM    364  N   LEU A  46      -1.812 -13.386  20.982  1.00 97.54      A    N  
ATOM    365  CA  LEU A  46      -3.002 -13.563  20.149  1.00 97.54      A    C  
ATOM    366  C   LEU A  46      -2.931 -14.799  19.238  1.00 97.56      A    C  
ATOM    367  O   LEU A  46      -3.880 -15.056  18.498  1.00 96.21      A    O  
ATOM    368  CB  LEU A  46      -3.244 -12.282  19.332  1.00 96.99      A    C  
ATOM    369  CG  LEU A  46      -3.695 -11.080  20.182  1.00 96.15      A    C  
ATOM    370  CD1 LEU A  46      -3.622  -9.812  19.335  1.00 94.17      A    C  
ATOM    371  CD2 LEU A  46      -5.128 -11.241  20.668  1.00 93.74      A    C  
ATOM    372  N   CYS A  47      -1.859 -15.590  19.290  1.00 97.97      A    N  
ATOM    373  CA  CYS A  47      -1.729 -16.837  18.546  1.00 97.95      A    C  
ATOM    374  C   CYS A  47      -2.608 -17.955  19.133  1.00 98.14      A    C  
ATOM    375  O   CYS A  47      -2.881 -17.998  20.336  1.00 97.21      A    O  
ATOM    376  CB  CYS A  47      -0.258 -17.251  18.464  1.00 97.34      A    C  
ATOM    377  SG  CYS A  47       0.679 -16.016  17.506  1.00 95.47      A    S  
ATOM    378  N   PHE A  48      -3.033 -18.883  18.281  1.00 97.94      A    N  
ATOM    379  CA  PHE A  48      -3.952 -19.985  18.597  1.00 98.19      A    C  
ATOM    380  C   PHE A  48      -3.170 -21.299  18.743  1.00 98.02      A    C  
ATOM    381  O   PHE A  48      -3.408 -22.266  18.018  1.00 96.42      A    O  
ATOM    382  CB  PHE A  48      -5.033 -20.071  17.513  1.00 97.79      A    C  
ATOM    383  CG  PHE A  48      -6.123 -19.013  17.542  1.00 97.94      A    C  
ATOM    384  CD1 PHE A  48      -7.477 -19.409  17.493  1.00 96.13      A    C  
ATOM    385  CD2 PHE A  48      -5.823 -17.643  17.569  1.00 96.05      A    C  
ATOM    386  CE1 PHE A  48      -8.495 -18.460  17.467  1.00 94.94      A    C  
ATOM    387  CE2 PHE A  48      -6.846 -16.682  17.559  1.00 95.01      A    C  
ATOM    388  CZ  PHE A  48      -8.186 -17.085  17.502  1.00 95.95      A    C  
ATOM    389  N   HIS A  49      -2.222 -21.350  19.679  1.00 97.70      A    N  
ATOM    390  CA  HIS A  49      -1.281 -22.472  19.790  1.00 97.32      A    C  
ATOM    391  C   HIS A  49      -1.949 -23.829  20.073  1.00 97.75      A    C  
ATOM    392  O   HIS A  49      -1.476 -24.859  19.599  1.00 96.36      A    O  
ATOM    393  CB  HIS A  49      -0.243 -22.163  20.883  1.00 95.69      A    C  
ATOM    394  CG  HIS A  49       0.623 -20.977  20.586  1.00 91.37      A    C  
ATOM    395  CD2 HIS A  49       1.398 -20.779  19.480  1.00 76.11      A    C  
ATOM    396  ND1 HIS A  49       0.813 -19.884  21.406  1.00 76.02      A    N  
ATOM    397  CE1 HIS A  49       1.687 -19.059  20.808  1.00 75.53      A    C  
ATOM    398  NE2 HIS A  49       2.060 -19.571  19.636  1.00 77.81      A    N  
ATOM    399  N   LYS A  50      -3.064 -23.861  20.819  1.00 97.80      A    N  
ATOM    400  CA  LYS A  50      -3.791 -25.107  21.070  1.00 97.61      A    C  
ATOM    401  C   LYS A  50      -4.460 -25.610  19.793  1.00 97.86      A    C  
ATOM    402  O   LYS A  50      -4.389 -26.801  19.491  1.00 96.87      A    O  
ATOM    403  CB  LYS A  50      -4.839 -24.923  22.174  1.00 97.10      A    C  
ATOM    404  CG  LYS A  50      -4.237 -24.582  23.549  1.00 92.28      A    C  
ATOM    405  CD  LYS A  50      -5.364 -24.271  24.531  1.00 86.01      A    C  
ATOM    406  CE  LYS A  50      -4.812 -23.811  25.872  1.00 76.40      A    C  
ATOM    407  NZ  LYS A  50      -5.864 -23.133  26.681  1.00 66.84      A    N1+
ATOM    408  N   THR A  51      -5.060 -24.718  19.032  1.00 98.12      A    N  
ATOM    409  CA  THR A  51      -5.703 -25.040  17.761  1.00 98.28      A    C  
ATOM    410  C   THR A  51      -4.686 -25.507  16.723  1.00 98.26      A    C  
ATOM    411  O   THR A  51      -4.907 -26.533  16.085  1.00 97.66      A    O  
ATOM    412  CB  THR A  51      -6.497 -23.848  17.227  1.00 97.95      A    C  
ATOM    413  CG2 THR A  51      -7.280 -24.192  15.965  1.00 95.22      A    C  
ATOM    414  OG1 THR A  51      -7.443 -23.446  18.189  1.00 95.07      A    O  
ATOM    415  N   THR A  52      -3.548 -24.834  16.592  1.00 98.39      A    N  
ATOM    416  CA  THR A  52      -2.514 -25.236  15.634  1.00 98.25      A    C  
ATOM    417  C   THR A  52      -1.846 -26.555  16.011  1.00 98.11      A    C  
ATOM    418  O   THR A  52      -1.575 -27.365  15.132  1.00 97.32      A    O  
ATOM    419  CB  THR A  52      -1.459 -24.148  15.426  1.00 97.53      A    C  
ATOM    420  CG2 THR A  52      -2.085 -22.901  14.788  1.00 91.45      A    C  
ATOM    421  OG1 THR A  52      -0.873 -23.768  16.646  1.00 92.34      A    O  
ATOM    422  N   THR A  53      -1.714 -26.872  17.300  1.00 98.23      A    N  
ATOM    423  CA  THR A  53      -1.295 -28.211  17.748  1.00 97.92      A    C  
ATOM    424  C   THR A  53      -2.275 -29.295  17.286  1.00 97.97      A    C  
ATOM    425  O   THR A  53      -1.873 -30.387  16.884  1.00 96.82      A    O  
ATOM    426  CB  THR A  53      -1.156 -28.261  19.277  1.00 97.28      A    C  
ATOM    427  CG2 THR A  53      -0.617 -29.605  19.769  1.00 86.12      A    C  
ATOM    428  OG1 THR A  53      -0.255 -27.289  19.745  1.00 88.40      A    O  
ATOM    429  N   MET A  54      -3.579 -29.008  17.298  1.00 97.84      A    N  
ATOM    430  CA  MET A  54      -4.580 -29.921  16.739  1.00 97.66      A    C  
ATOM    431  C   MET A  54      -4.506 -29.979  15.209  1.00 97.79      A    C  
ATOM    432  O   MET A  54      -4.734 -31.050  14.634  1.00 96.55      A    O  
ATOM    433  CB  MET A  54      -6.000 -29.540  17.191  1.00 96.68      A    C  
ATOM    434  CG  MET A  54      -6.186 -29.711  18.707  1.00 89.78      A    C  
ATOM    435  SD  MET A  54      -6.076 -31.421  19.302  1.00 80.50      A    S  
ATOM    436  CE  MET A  54      -5.229 -31.116  20.861  1.00 67.30      A    C  
ATOM    437  N   PHE A  55      -4.159 -28.882  14.556  1.00 98.14      A    N  
ATOM    438  CA  PHE A  55      -3.940 -28.858  13.107  1.00 98.07      A    C  
ATOM    439  C   PHE A  55      -2.762 -29.731  12.682  1.00 97.97      A    C  
ATOM    440  O   PHE A  55      -2.894 -30.447  11.694  1.00 96.97      A    O  
ATOM    441  CB  PHE A  55      -3.756 -27.422  12.612  1.00 97.91      A    C  
ATOM    442  CG  PHE A  55      -4.976 -26.529  12.612  1.00 98.23      A    C  
ATOM    443  CD1 PHE A  55      -6.282 -27.017  12.820  1.00 97.43      A    C  
ATOM    444  CD2 PHE A  55      -4.801 -25.159  12.316  1.00 97.37      A    C  
ATOM    445  CE1 PHE A  55      -7.391 -26.161  12.731  1.00 97.10      A    C  
ATOM    446  CE2 PHE A  55      -5.905 -24.306  12.219  1.00 97.09      A    C  
ATOM    447  CZ  PHE A  55      -7.203 -24.800  12.426  1.00 97.70      A    C  
ATOM    448  N   ASP A  56      -1.671 -29.785  13.450  1.00 98.04      A    N  
ATOM    449  CA  ASP A  56      -0.560 -30.703  13.191  1.00 97.79      A    C  
ATOM    450  C   ASP A  56      -1.020 -32.170  13.189  1.00 97.50      A    C  
ATOM    451  O   ASP A  56      -0.647 -32.948  12.313  1.00 96.27      A    O  
ATOM    452  CB  ASP A  56       0.539 -30.533  14.253  1.00 97.41      A    C  
ATOM    453  CG  ASP A  56       1.268 -29.202  14.154  1.00 96.34      A    C  
ATOM    454  OD1 ASP A  56       1.461 -28.738  13.014  1.00 92.38      A    O  
ATOM    455  OD2 ASP A  56       1.640 -28.677  15.221  1.00 92.57      A    O1-
ATOM    456  N   LEU A  57      -1.879 -32.555  14.156  1.00 97.37      A    N  
ATOM    457  CA  LEU A  57      -2.464 -33.891  14.215  1.00 96.85      A    C  
ATOM    458  C   LEU A  57      -3.393 -34.160  13.027  1.00 96.70      A    C  
ATOM    459  O   LEU A  57      -3.347 -35.246  12.449  1.00 94.97      A    O  
ATOM    460  CB  LEU A  57      -3.236 -34.058  15.534  1.00 95.66      A    C  
ATOM    461  CG  LEU A  57      -2.346 -34.109  16.789  1.00 90.13      A    C  
ATOM    462  CD1 LEU A  57      -3.215 -33.993  18.040  1.00 84.03      A    C  
ATOM    463  CD2 LEU A  57      -1.575 -35.426  16.874  1.00 84.11      A    C  
ATOM    464  N   CYS A  58      -4.216 -33.185  12.644  1.00 97.17      A    N  
ATOM    465  CA  CYS A  58      -5.078 -33.273  11.474  1.00 96.85      A    C  
ATOM    466  C   CYS A  58      -4.254 -33.471  10.199  1.00 96.71      A    C  
ATOM    467  O   CYS A  58      -4.533 -34.385   9.428  1.00 95.73      A    O  
ATOM    468  CB  CYS A  58      -5.957 -32.022  11.357  1.00 96.50      A    C  
ATOM    469  SG  CYS A  58      -7.175 -31.955  12.701  1.00 94.15      A    S  
ATOM    470  N   TYR A  59      -3.192 -32.686  10.022  1.00 97.15      A    N  
ATOM    471  CA  TYR A  59      -2.327 -32.738   8.847  1.00 97.09      A    C  
ATOM    472  C   TYR A  59      -1.570 -34.067   8.738  1.00 96.66      A    C  
ATOM    473  O   TYR A  59      -1.612 -34.716   7.688  1.00 95.82      A    O  
ATOM    474  CB  TYR A  59      -1.353 -31.558   8.873  1.00 96.90      A    C  
ATOM    475  CG  TYR A  59      -0.479 -31.491   7.644  1.00 96.73      A    C  
ATOM    476  CD1 TYR A  59       0.900 -31.755   7.726  1.00 93.89      A    C  
ATOM    477  CD2 TYR A  59      -1.050 -31.175   6.395  1.00 94.20      A    C  
ATOM    478  CE1 TYR A  59       1.700 -31.697   6.573  1.00 93.40      A    C  
ATOM    479  CE2 TYR A  59      -0.259 -31.120   5.237  1.00 93.62      A    C  
ATOM    480  CZ  TYR A  59       1.122 -31.381   5.328  1.00 94.43      A    C  
ATOM    481  OH  TYR A  59       1.899 -31.333   4.197  1.00 92.89      A    O  
ATOM    482  N   ARG A  60      -0.981 -34.560   9.840  1.00 96.69      A    N  
ATOM    483  CA  ARG A  60      -0.329 -35.887   9.866  1.00 96.05      A    C  
ATOM    484  C   ARG A  60      -1.304 -37.010   9.512  1.00 95.73      A    C  
ATOM    485  O   ARG A  60      -0.953 -37.934   8.785  1.00 94.08      A    O  
ATOM    486  CB  ARG A  60       0.269 -36.159  11.249  1.00 94.87      A    C  
ATOM    487  CG  ARG A  60       1.523 -35.315  11.525  1.00 83.92      A    C  
ATOM    488  CD  ARG A  60       2.030 -35.610  12.940  1.00 81.87      A    C  
ATOM    489  NE  ARG A  60       3.052 -34.649  13.363  1.00 71.07      A    N  
ATOM    490  CZ  ARG A  60       3.720 -34.667  14.499  1.00 64.84      A    C  
ATOM    491  NH1 ARG A  60       3.596 -35.638  15.363  1.00 57.31      A    N1+
ATOM    492  NH2 ARG A  60       4.532 -33.678  14.795  1.00 55.64      A    N  
ATOM    493  N   THR A  61      -2.523 -36.937  10.038  1.00 95.39      A    N  
ATOM    494  CA  THR A  61      -3.551 -37.944   9.753  1.00 94.69      A    C  
ATOM    495  C   THR A  61      -3.990 -37.870   8.290  1.00 94.55      A    C  
ATOM    496  O   THR A  61      -4.172 -38.908   7.652  1.00 93.08      A    O  
ATOM    497  CB  THR A  61      -4.758 -37.799  10.683  1.00 93.34      A    C  
ATOM    498  CG2 THR A  61      -5.699 -38.996  10.553  1.00 80.33      A    C  
ATOM    499  OG1 THR A  61      -4.362 -37.766  12.040  1.00 82.66      A    O  
ATOM    500  N   GLU A  62      -4.101 -36.664   7.736  1.00 94.75      A    N  
ATOM    501  CA  GLU A  62      -4.427 -36.437   6.331  1.00 94.01      A    C  
ATOM    502  C   GLU A  62      -3.336 -36.982   5.402  1.00 94.05      A    C  
ATOM    503  O   GLU A  62      -3.655 -37.715   4.462  1.00 92.40      A    O  
ATOM    504  CB  GLU A  62      -4.678 -34.934   6.098  1.00 92.19      A    C  
ATOM    505  CG  GLU A  62      -5.187 -34.657   4.679  1.00 84.44      A    C  
ATOM    506  CD  GLU A  62      -5.508 -33.178   4.411  1.00 86.16      A    C  
ATOM    507  OE1 GLU A  62      -6.252 -32.910   3.442  1.00 79.08      A    O  
ATOM    508  OE2 GLU A  62      -4.982 -32.279   5.101  1.00 82.15      A    O1-
ATOM    509  N   GLN A  63      -2.063 -36.724   5.689  1.00 95.18      A    N  
ATOM    510  CA  GLN A  63      -0.938 -37.305   4.941  1.00 94.86      A    C  
ATOM    511  C   GLN A  63      -0.955 -38.833   5.005  1.00 94.61      A    C  
ATOM    512  O   GLN A  63      -0.907 -39.491   3.962  1.00 93.12      A    O  
ATOM    513  CB  GLN A  63       0.398 -36.785   5.482  1.00 94.42      A    C  
ATOM    514  CG  GLN A  63       0.733 -35.378   4.980  1.00 90.09      A    C  
ATOM    515  CD  GLN A  63       2.197 -35.020   5.269  1.00 83.47      A    C  
ATOM    516  NE2 GLN A  63       2.837 -34.239   4.429  1.00 69.61      A    N  
ATOM    517  OE1 GLN A  63       2.792 -35.464   6.246  1.00 72.66      A    O  
ATOM    518  N   SER A  64      -1.133 -39.405   6.195  1.00 93.94      A    N  
ATOM    519  CA  SER A  64      -1.206 -40.863   6.371  1.00 93.21      A    C  
ATOM    520  C   SER A  64      -2.371 -41.497   5.606  1.00 93.12      A    C  
ATOM    521  O   SER A  64      -2.263 -42.626   5.121  1.00 91.19      A    O  
ATOM    522  CB  SER A  64      -1.315 -41.174   7.861  1.00 91.99      A    C  
ATOM    523  OG  SER A  64      -1.095 -42.556   8.093  1.00 79.18      A    O  
ATOM    524  N   LEU A  65      -3.493 -40.778   5.485  1.00 92.27      A    N  
ATOM    525  CA  LEU A  65      -4.625 -41.182   4.655  1.00 91.66      A    C  
ATOM    526  C   LEU A  65      -4.320 -41.087   3.163  1.00 91.44      A    C  
ATOM    527  O   LEU A  65      -4.765 -41.945   2.402  1.00 89.57      A    O  
ATOM    528  CB  LEU A  65      -5.848 -40.311   5.005  1.00 90.33      A    C  
ATOM    529  CG  LEU A  65      -6.822 -41.004   5.970  1.00 85.59      A    C  
ATOM    530  CD1 LEU A  65      -7.719 -39.975   6.643  1.00 80.66      A    C  
ATOM    531  CD2 LEU A  65      -7.718 -41.979   5.220  1.00 80.30      A    C  
ATOM    532  N   ASN A  66      -3.572 -40.076   2.729  1.00 92.78      A    N  
ATOM    533  CA  ASN A  66      -3.170 -39.922   1.335  1.00 91.84      A    C  
ATOM    534  C   ASN A  66      -2.228 -41.043   0.898  1.00 91.66      A    C  
ATOM    535  O   ASN A  66      -2.482 -41.680  -0.120  1.00 89.73      A    O  
ATOM    536  CB  ASN A  66      -2.544 -38.530   1.113  1.00 90.86      A    C  
ATOM    537  CG  ASN A  66      -3.555 -37.396   1.221  1.00 89.02      A    C  
ATOM    538  ND2 ASN A  66      -3.090 -36.188   1.441  1.00 82.32      A    N  
ATOM    539  OD1 ASN A  66      -4.754 -37.571   1.079  1.00 82.85      A    O  
ATOM    540  N   GLU A  67      -1.234 -41.359   1.723  1.00 93.23      A    N  
ATOM    541  CA  GLU A  67      -0.331 -42.487   1.499  1.00 92.89      A    C  
ATOM    542  C   GLU A  67      -1.071 -43.822   1.437  1.00 92.36      A    C  
ATOM    543  O   GLU A  67      -0.785 -44.656   0.585  1.00 90.36      A    O  
ATOM    544  CB  GLU A  67       0.681 -42.577   2.647  1.00 92.58      A    C  
ATOM    545  CG  GLU A  67       1.708 -41.441   2.663  1.00 84.86      A    C  
ATOM    546  CD  GLU A  67       2.576 -41.486   3.933  1.00 80.99      A    C  
ATOM    547  OE1 GLU A  67       3.439 -40.591   4.061  1.00 74.39      A    O  
ATOM    548  OE2 GLU A  67       2.349 -42.385   4.776  1.00 77.35      A    O1-
ATOM    549  N   LEU A  68      -2.052 -44.020   2.325  1.00 89.68      A    N  
ATOM    550  CA  LEU A  68      -2.859 -45.231   2.322  1.00 89.15      A    C  
ATOM    551  C   LEU A  68      -3.657 -45.362   1.019  1.00 88.60      A    C  
ATOM    552  O   LEU A  68      -3.728 -46.449   0.460  1.00 86.70      A    O  
ATOM    553  CB  LEU A  68      -3.754 -45.242   3.566  1.00 87.83      A    C  
ATOM    554  CG  LEU A  68      -4.565 -46.538   3.735  1.00 85.57      A    C  
ATOM    555  CD1 LEU A  68      -4.850 -46.763   5.212  1.00 77.03      A    C  
ATOM    556  CD2 LEU A  68      -5.919 -46.500   3.024  1.00 76.66      A    C  
ATOM    557  N   VAL A  69      -4.232 -44.291   0.514  1.00 88.60      A    N  
ATOM    558  CA  VAL A  69      -4.980 -44.327  -0.752  1.00 87.09      A    C  
ATOM    559  C   VAL A  69      -4.067 -44.605  -1.943  1.00 86.51      A    C  
ATOM    560  O   VAL A  69      -4.488 -45.315  -2.853  1.00 84.38      A    O  
ATOM    561  CB  VAL A  69      -5.801 -43.045  -0.939  1.00 85.65      A    C  
ATOM    562  CG1 VAL A  69      -6.406 -42.901  -2.342  1.00 80.17      A    C  
ATOM    563  CG2 VAL A  69      -6.963 -43.058   0.051  1.00 80.87      A    C  
ATOM    564  N   GLU A  70      -2.838 -44.116  -1.932  1.00 90.73      A    N  
ATOM    565  CA  GLU A  70      -1.845 -44.483  -2.948  1.00 89.86      A    C  
ATOM    566  C   GLU A  70      -1.476 -45.973  -2.876  1.00 89.19      A    C  
ATOM    567  O   GLU A  70      -1.509 -46.664  -3.901  1.00 86.33      A    O  
ATOM    568  CB  GLU A  70      -0.595 -43.591  -2.830  1.00 89.00      A    C  
ATOM    569  CG  GLU A  70      -0.781 -42.201  -3.468  1.00 80.82      A    C  
ATOM    570  CD  GLU A  70      -1.135 -42.290  -4.968  1.00 75.66      A    C  
ATOM    571  OE1 GLU A  70      -2.030 -41.539  -5.421  1.00 66.42      A    O  
ATOM    572  OE2 GLU A  70      -0.598 -43.172  -5.656  1.00 67.55      A    O1-
ATOM    573  N   ARG A  71      -1.244 -46.528  -1.669  1.00 85.04      A    N  
ATOM    574  CA  ARG A  71      -1.044 -47.981  -1.504  1.00 83.93      A    C  
ATOM    575  C   ARG A  71      -2.252 -48.787  -1.971  1.00 83.70      A    C  
ATOM    576  O   ARG A  71      -2.065 -49.807  -2.633  1.00 81.39      A    O  
ATOM    577  CB  ARG A  71      -0.738 -48.334  -0.041  1.00 82.78      A    C  
ATOM    578  CG  ARG A  71       0.700 -47.965   0.350  1.00 76.10      A    C  
ATOM    579  CD  ARG A  71       1.077 -48.630   1.665  1.00 76.38      A    C  
ATOM    580  NE  ARG A  71       0.190 -48.214   2.761  1.00 68.87      A    N  
ATOM    581  CZ  ARG A  71       0.501 -47.533   3.845  1.00 65.56      A    C  
ATOM    582  NH1 ARG A  71       1.722 -47.140   4.090  1.00 58.06      A    N1+
ATOM    583  NH2 ARG A  71      -0.427 -47.245   4.702  1.00 55.90      A    N  
ATOM    584  N   LEU A  72      -3.455 -48.317  -1.676  1.00 83.29      A    N  
ATOM    585  CA  LEU A  72      -4.689 -48.982  -2.089  1.00 81.78      A    C  
ATOM    586  C   LEU A  72      -4.813 -49.073  -3.611  1.00 80.97      A    C  
ATOM    587  O   LEU A  72      -5.254 -50.100  -4.122  1.00 78.71      A    O  
ATOM    588  CB  LEU A  72      -5.894 -48.236  -1.489  1.00 80.64      A    C  
ATOM    589  CG  LEU A  72      -7.090 -49.174  -1.248  1.00 76.06      A    C  
ATOM    590  CD1 LEU A  72      -7.189 -49.515   0.234  1.00 71.60      A    C  
ATOM    591  CD2 LEU A  72      -8.399 -48.529  -1.683  1.00 70.77      A    C  
ATOM    592  N   LYS A  73      -4.409 -48.054  -4.351  1.00 83.85      A    N  
ATOM    593  CA  LYS A  73      -4.373 -48.088  -5.825  1.00 81.87      A    C  
ATOM    594  C   LYS A  73      -3.405 -49.148  -6.341  1.00 81.39      A    C  
ATOM    595  O   LYS A  73      -3.712 -49.825  -7.318  1.00 78.42      A    O  
ATOM    596  CB  LYS A  73      -3.945 -46.737  -6.396  1.00 80.01      A    C  
ATOM    597  CG  LYS A  73      -5.014 -45.636  -6.299  1.00 74.20      A    C  
ATOM    598  CD  LYS A  73      -4.334 -44.346  -6.763  1.00 70.41      A    C  
ATOM    599  CE  LYS A  73      -5.199 -43.101  -6.625  1.00 63.05      A    C  
ATOM    600  NZ  LYS A  73      -4.354 -41.900  -6.855  1.00 56.58      A    N1+
ATOM    601  N   THR A  74      -2.251 -49.285  -5.690  1.00 82.48      A    N  
ATOM    602  CA  THR A  74      -1.256 -50.305  -6.054  1.00 81.59      A    C  
ATOM    603  C   THR A  74      -1.781 -51.709  -5.754  1.00 81.06      A    C  
ATOM    604  O   THR A  74      -1.727 -52.583  -6.615  1.00 77.18      A    O  
ATOM    605  CB  THR A  74       0.076 -50.061  -5.324  1.00 79.34      A    C  
ATOM    606  CG2 THR A  74       1.213 -50.859  -5.958  1.00 69.80      A    C  
ATOM    607  OG1 THR A  74       0.442 -48.703  -5.391  1.00 71.98      A    O  
ATOM    608  N   LEU A  75      -2.367 -51.926  -4.575  1.00 76.28      A    N  
ATOM    609  CA  LEU A  75      -3.001 -53.187  -4.179  1.00 75.08      A    C  
ATOM    610  C   LEU A  75      -4.136 -53.589  -5.120  1.00 75.25      A    C  
ATOM    611  O   LEU A  75      -4.266 -54.763  -5.459  1.00 71.99      A    O  
ATOM    612  CB  LEU A  75      -3.523 -53.051  -2.738  1.00 72.24      A    C  
ATOM    613  CG  LEU A  75      -2.465 -53.392  -1.678  1.00 68.33      A    C  
ATOM    614  CD1 LEU A  75      -2.845 -52.779  -0.334  1.00 64.53      A    C  
ATOM    615  CD2 LEU A  75      -2.358 -54.905  -1.483  1.00 63.36      A    C  
ATOM    616  N   GLU A  76      -4.930 -52.633  -5.580  1.00 75.86      A    N  
ATOM    617  CA  GLU A  76      -6.032 -52.902  -6.509  1.00 73.91      A    C  
ATOM    618  C   GLU A  76      -5.564 -53.476  -7.852  1.00 73.21      A    C  
ATOM    619  O   GLU A  76      -6.312 -54.180  -8.521  1.00 69.40      A    O  
ATOM    620  CB  GLU A  76      -6.824 -51.598  -6.707  1.00 70.72      A    C  
ATOM    621  CG  GLU A  76      -8.171 -51.813  -7.401  1.00 66.05      A    C  
ATOM    622  CD  GLU A  76      -8.954 -50.510  -7.609  1.00 65.35      A    C  
ATOM    623  OE1 GLU A  76     -10.157 -50.569  -7.932  1.00 59.59      A    O  
ATOM    624  OE2 GLU A  76      -8.390 -49.404  -7.514  1.00 62.08      A    O1-
ATOM    625  N   GLN A  77      -4.323 -53.204  -8.249  1.00 76.04      A    N  
ATOM    626  CA  GLN A  77      -3.732 -53.758  -9.471  1.00 74.89      A    C  
ATOM    627  C   GLN A  77      -3.234 -55.197  -9.292  1.00 74.70      A    C  
ATOM    628  O   GLN A  77      -3.154 -55.941 -10.274  1.00 69.65      A    O  
ATOM    629  CB  GLN A  77      -2.579 -52.869  -9.946  1.00 71.45      A    C  
ATOM    630  CG  GLN A  77      -3.064 -51.496 -10.418  1.00 66.43      A    C  
ATOM    631  CD  GLN A  77      -1.913 -50.598 -10.912  1.00 61.56      A    C  
ATOM    632  NE2 GLN A  77      -2.225 -49.454 -11.464  1.00 54.75      A    N  
ATOM    633  OE1 GLN A  77      -0.739 -50.906 -10.816  1.00 55.63      A    O  
ATOM    634  N   THR A  78      -2.885 -55.602  -8.065  1.00 72.08      A    N  
ATOM    635  CA  THR A  78      -2.296 -56.916  -7.759  1.00 70.55      A    C  
ATOM    636  C   THR A  78      -3.287 -57.890  -7.135  1.00 70.45      A    C  
ATOM    637  O   THR A  78      -3.158 -59.102  -7.333  1.00 64.56      A    O  
ATOM    638  CB  THR A  78      -1.084 -56.765  -6.829  1.00 66.02      A    C  
ATOM    639  CG2 THR A  78       0.059 -55.992  -7.503  1.00 59.50      A    C  
ATOM    640  OG1 THR A  78      -1.427 -56.043  -5.668  1.00 60.72      A    O  
ATOM    641  N   CYS A  79      -4.269 -57.401  -6.392  1.00 66.45      A    N  
ATOM    642  CA  CYS A  79      -5.240 -58.226  -5.691  1.00 64.82      A    C  
ATOM    643  C   CYS A  79      -6.389 -58.653  -6.609  1.00 66.41      A    C  
ATOM    644  O   CYS A  79      -6.875 -57.899  -7.452  1.00 61.96      A    O  
ATOM    645  CB  CYS A  79      -5.755 -57.493  -4.454  1.00 58.34      A    C  
ATOM    646  SG  CYS A  79      -4.410 -57.285  -3.253  1.00 52.24      A    S  
ATOM    647  N   HIS A  80      -6.887 -59.870  -6.388  1.00 64.84      A    N  
ATOM    648  CA  HIS A  80      -8.055 -60.369  -7.088  1.00 64.10      A    C  
ATOM    649  C   HIS A  80      -9.342 -59.788  -6.495  1.00 65.79      A    C  
ATOM    650  O   HIS A  80      -9.622 -59.936  -5.309  1.00 61.54      A    O  
ATOM    651  CB  HIS A  80      -8.063 -61.900  -7.082  1.00 57.43      A    C  
ATOM    652  CG  HIS A  80      -9.157 -62.453  -7.966  1.00 51.48      A    C  
ATOM    653  CD2 HIS A  80     -10.263 -63.171  -7.576  1.00 44.43      A    C  
ATOM    654  ND1 HIS A  80      -9.254 -62.289  -9.322  1.00 46.90      A    N  
ATOM    655  CE1 HIS A  80     -10.374 -62.895  -9.739  1.00 41.21      A    C  
ATOM    656  NE2 HIS A  80     -11.013 -63.437  -8.708  1.00 42.73      A    N  
ATOM    657  N   ILE A  81     -10.154 -59.157  -7.335  1.00 63.95      A    N  
ATOM    658  CA  ILE A  81     -11.491 -58.681  -6.960  1.00 63.37      A    C  
ATOM    659  C   ILE A  81     -12.520 -59.701  -7.458  1.00 64.65      A    C  
ATOM    660  O   ILE A  81     -12.660 -59.868  -8.676  1.00 60.73      A    O  
ATOM    661  CB  ILE A  81     -11.762 -57.264  -7.503  1.00 58.54      A    C  
ATOM    662  CG1 ILE A  81     -10.704 -56.272  -6.970  1.00 55.54      A    C  
ATOM    663  CG2 ILE A  81     -13.176 -56.814  -7.119  1.00 55.50      A    C  
ATOM    664  CD1 ILE A  81     -10.804 -54.877  -7.579  1.00 51.97      A    C  
ATOM    665  N   PRO A  82     -13.273 -60.354  -6.556  1.00 62.90      A    N  
ATOM    666  CA  PRO A  82     -14.272 -61.336  -6.929  1.00 61.46      A    C  
ATOM    667  C   PRO A  82     -15.305 -60.756  -7.902  1.00 62.34      A    C  
ATOM    668  O   PRO A  82     -15.804 -59.646  -7.723  1.00 58.58      A    O  
ATOM    669  CB  PRO A  82     -14.918 -61.799  -5.629  1.00 57.46      A    C  
ATOM    670  CG  PRO A  82     -13.861 -61.509  -4.569  1.00 56.36      A    C  
ATOM    671  CD  PRO A  82     -13.163 -60.263  -5.106  1.00 59.62      A    C  
ATOM    672  N   SER A  83     -15.662 -61.530  -8.939  1.00 66.63      A    N  
ATOM    673  CA  SER A  83     -16.564 -61.061  -9.998  1.00 65.36      A    C  
ATOM    674  C   SER A  83     -17.960 -60.694  -9.486  1.00 66.66      A    C  
ATOM    675  O   SER A  83     -18.557 -59.727  -9.958  1.00 61.60      A    O  
ATOM    676  CB  SER A  83     -16.669 -62.125 -11.091  1.00 59.69      A    C  
ATOM    677  OG  SER A  83     -17.076 -63.359 -10.535  1.00 54.09      A    O  
ATOM    678  N   ASN A  84     -18.448 -61.442  -8.475  1.00 64.20      A    N  
ATOM    679  CA  ASN A  84     -19.741 -61.230  -7.817  1.00 63.32      A    C  
ATOM    680  C   ASN A  84     -19.746 -60.039  -6.843  1.00 65.11      A    C  
ATOM    681  O   ASN A  84     -20.804 -59.678  -6.332  1.00 59.93      A    O  
ATOM    682  CB  ASN A  84     -20.146 -62.543  -7.102  1.00 57.90      A    C  
ATOM    683  CG  ASN A  84     -19.176 -62.969  -6.011  1.00 52.50      A    C  
ATOM    684  ND2 ASN A  84     -19.580 -63.847  -5.120  1.00 47.47      A    N  
ATOM    685  OD1 ASN A  84     -18.047 -62.537  -5.958  1.00 47.65      A    O  
ATOM    686  N   ALA A  85     -18.583 -59.424  -6.583  1.00 66.02      A    N  
ATOM    687  CA  ALA A  85     -18.417 -58.348  -5.619  1.00 65.11      A    C  
ATOM    688  C   ALA A  85     -17.932 -57.033  -6.251  1.00 67.70      A    C  
ATOM    689  O   ALA A  85     -17.678 -56.052  -5.557  1.00 63.90      A    O  
ATOM    690  CB  ALA A  85     -17.476 -58.846  -4.524  1.00 59.74      A    C  
ATOM    691  N   ARG A  86     -17.825 -56.962  -7.580  1.00 71.48      A    N  
ATOM    692  CA  ARG A  86     -17.302 -55.786  -8.290  1.00 70.46      A    C  
ATOM    693  C   ARG A  86     -18.107 -54.506  -8.038  1.00 72.86      A    C  
ATOM    694  O   ARG A  86     -17.518 -53.434  -7.917  1.00 69.70      A    O  
ATOM    695  CB  ARG A  86     -17.214 -56.073  -9.794  1.00 65.86      A    C  
ATOM    696  CG  ARG A  86     -16.008 -56.957 -10.115  1.00 59.46      A    C  
ATOM    697  CD  ARG A  86     -15.934 -57.235 -11.611  1.00 55.39      A    C  
ATOM    698  NE  ARG A  86     -14.687 -57.945 -11.954  1.00 49.93      A    N  
ATOM    699  CZ  ARG A  86     -14.411 -58.521 -13.095  1.00 44.33      A    C  
ATOM    700  NH1 ARG A  86     -15.269 -58.564 -14.078  1.00 41.31      A    N1+
ATOM    701  NH2 ARG A  86     -13.243 -59.078 -13.284  1.00 39.14      A    N  
ATOM    702  N   GLN A  87     -19.436 -54.624  -7.923  1.00 69.01      A    N  
ATOM    703  CA  GLN A  87     -20.288 -53.478  -7.597  1.00 69.09      A    C  
ATOM    704  C   GLN A  87     -20.025 -52.948  -6.187  1.00 72.05      A    C  
ATOM    705  O   GLN A  87     -19.966 -51.731  -5.994  1.00 68.25      A    O  
ATOM    706  CB  GLN A  87     -21.764 -53.863  -7.740  1.00 64.20      A    C  
ATOM    707  CG  GLN A  87     -22.343 -53.387  -9.075  1.00 58.75      A    C  
ATOM    708  CD  GLN A  87     -23.840 -53.669  -9.204  1.00 53.49      A    C  
ATOM    709  NE2 GLN A  87     -24.490 -53.140 -10.209  1.00 47.22      A    N  
ATOM    710  OE1 GLN A  87     -24.445 -54.357  -8.415  1.00 49.51      A    O  
ATOM    711  N   ASP A  88     -19.821 -53.840  -5.223  1.00 71.29      A    N  
ATOM    712  CA  ASP A  88     -19.505 -53.466  -3.842  1.00 72.01      A    C  
ATOM    713  C   ASP A  88     -18.136 -52.784  -3.768  1.00 74.14      A    C  
ATOM    714  O   ASP A  88     -18.012 -51.716  -3.166  1.00 72.81      A    O  
ATOM    715  CB  ASP A  88     -19.555 -54.712  -2.941  1.00 69.47      A    C  
ATOM    716  CG  ASP A  88     -20.930 -55.374  -2.975  1.00 67.19      A    C  
ATOM    717  OD1 ASP A  88     -21.939 -54.670  -2.773  1.00 62.96      A    O  
ATOM    718  OD2 ASP A  88     -20.977 -56.597  -3.238  1.00 63.57      A    O1-
ATOM    719  N   TRP A  89     -17.144 -53.325  -4.484  1.00 73.95      A    N  
ATOM    720  CA  TRP A  89     -15.820 -52.718  -4.576  1.00 73.87      A    C  
ATOM    721  C   TRP A  89     -15.857 -51.318  -5.192  1.00 74.52      A    C  
ATOM    722  O   TRP A  89     -15.254 -50.389  -4.639  1.00 71.68      A    O  
ATOM    723  CB  TRP A  89     -14.874 -53.627  -5.369  1.00 72.36      A    C  
ATOM    724  CG  TRP A  89     -13.490 -53.065  -5.434  1.00 72.94      A    C  
ATOM    725  CD1 TRP A  89     -12.848 -52.649  -6.552  1.00 69.36      A    C  
ATOM    726  CD2 TRP A  89     -12.590 -52.758  -4.324  1.00 71.44      A    C  
ATOM    727  CE2 TRP A  89     -11.427 -52.145  -4.855  1.00 70.66      A    C  
ATOM    728  CE3 TRP A  89     -12.670 -52.922  -2.923  1.00 67.83      A    C  
ATOM    729  NE1 TRP A  89     -11.620 -52.120  -6.213  1.00 68.59      A    N  
ATOM    730  CZ2 TRP A  89     -10.371 -51.687  -4.026  1.00 67.28      A    C  
ATOM    731  CZ3 TRP A  89     -11.622 -52.479  -2.093  1.00 62.84      A    C  
ATOM    732  CH2 TRP A  89     -10.494 -51.855  -2.641  1.00 63.52      A    C  
ATOM    733  N   GLN A  90     -16.594 -51.118  -6.274  1.00 75.00      A    N  
ATOM    734  CA  GLN A  90     -16.768 -49.782  -6.862  1.00 74.63      A    C  
ATOM    735  C   GLN A  90     -17.342 -48.792  -5.849  1.00 76.41      A    C  
ATOM    736  O   GLN A  90     -16.901 -47.639  -5.781  1.00 73.90      A    O  
ATOM    737  CB  GLN A  90     -17.729 -49.845  -8.046  1.00 71.36      A    C  
ATOM    738  CG  GLN A  90     -17.064 -50.374  -9.308  1.00 63.92      A    C  
ATOM    739  CD  GLN A  90     -18.002 -50.342 -10.507  1.00 58.42      A    C  
ATOM    740  NE2 GLN A  90     -17.558 -50.780 -11.645  1.00 50.94      A    N  
ATOM    741  OE1 GLN A  90     -19.150 -49.916 -10.448  1.00 54.58      A    O  
ATOM    742  N   ARG A  91     -18.309 -49.247  -5.045  1.00 74.40      A    N  
ATOM    743  CA  ARG A  91     -18.954 -48.425  -4.029  1.00 74.66      A    C  
ATOM    744  C   ARG A  91     -17.971 -48.053  -2.914  1.00 76.56      A    C  
ATOM    745  O   ARG A  91     -17.874 -46.870  -2.575  1.00 75.15      A    O  
ATOM    746  CB  ARG A  91     -20.196 -49.169  -3.515  1.00 71.94      A    C  
ATOM    747  CG  ARG A  91     -21.282 -48.210  -3.030  1.00 64.40      A    C  
ATOM    748  CD  ARG A  91     -22.530 -49.015  -2.670  1.00 62.08      A    C  
ATOM    749  NE  ARG A  91     -23.674 -48.160  -2.337  1.00 54.99      A    N  
ATOM    750  CZ  ARG A  91     -24.879 -48.577  -2.008  1.00 49.06      A    C  
ATOM    751  NH1 ARG A  91     -25.171 -49.850  -1.934  1.00 45.53      A    N1+
ATOM    752  NH2 ARG A  91     -25.830 -47.722  -1.742  1.00 42.09      A    N  
ATOM    753  N   ILE A  92     -17.192 -49.032  -2.441  1.00 77.10      A    N  
ATOM    754  CA  ILE A  92     -16.125 -48.822  -1.455  1.00 77.58      A    C  
ATOM    755  C   ILE A  92     -15.072 -47.856  -1.998  1.00 78.84      A    C  
ATOM    756  O   ILE A  92     -14.799 -46.832  -1.371  1.00 77.48      A    O  
ATOM    757  CB  ILE A  92     -15.506 -50.175  -1.025  1.00 76.19      A    C  
ATOM    758  CG1 ILE A  92     -16.538 -51.020  -0.235  1.00 72.82      A    C  
ATOM    759  CG2 ILE A  92     -14.247 -49.956  -0.172  1.00 73.51      A    C  
ATOM    760  CD1 ILE A  92     -16.164 -52.495  -0.115  1.00 68.41      A    C  
ATOM    761  N   ARG A  93     -14.552 -48.110  -3.194  1.00 78.46      A    N  
ATOM    762  CA  ARG A  93     -13.543 -47.245  -3.825  1.00 77.39      A    C  
ATOM    763  C   ARG A  93     -14.032 -45.797  -3.967  1.00 78.31      A    C  
ATOM    764  O   ARG A  93     -13.288 -44.856  -3.700  1.00 76.02      A    O  
ATOM    765  CB  ARG A  93     -13.160 -47.846  -5.179  1.00 74.18      A    C  
ATOM    766  CG  ARG A  93     -11.922 -47.173  -5.770  1.00 67.67      A    C  
ATOM    767  CD  ARG A  93     -11.640 -47.713  -7.161  1.00 65.87      A    C  
ATOM    768  NE  ARG A  93     -10.410 -47.128  -7.739  1.00 59.13      A    N  
ATOM    769  CZ  ARG A  93      -9.903 -47.420  -8.913  1.00 53.80      A    C  
ATOM    770  NH1 ARG A  93     -10.503 -48.210  -9.755  1.00 50.67      A    N1+
ATOM    771  NH2 ARG A  93      -8.757 -46.939  -9.266  1.00 46.15      A    N  
ATOM    772  N   LYS A  94     -15.300 -45.611  -4.329  1.00 79.64      A    N  
ATOM    773  CA  LYS A  94     -15.920 -44.285  -4.447  1.00 78.65      A    C  
ATOM    774  C   LYS A  94     -16.067 -43.583  -3.091  1.00 79.88      A    C  
ATOM    775  O   LYS A  94     -15.940 -42.360  -3.029  1.00 77.81      A    O  
ATOM    776  CB  LYS A  94     -17.259 -44.449  -5.175  1.00 75.96      A    C  
ATOM    777  CG  LYS A  94     -17.846 -43.138  -5.723  1.00 68.55      A    C  
ATOM    778  CD  LYS A  94     -19.101 -43.462  -6.552  1.00 65.13      A    C  
ATOM    779  CE  LYS A  94     -19.651 -42.252  -7.302  1.00 56.51      A    C  
ATOM    780  NZ  LYS A  94     -20.777 -42.634  -8.218  1.00 50.53      A    N1+
ATOM    781  N   LEU A  95     -16.332 -44.339  -2.020  1.00 78.42      A    N  
ATOM    782  CA  LEU A  95     -16.365 -43.813  -0.646  1.00 78.27      A    C  
ATOM    783  C   LEU A  95     -14.970 -43.381  -0.188  1.00 79.10      A    C  
ATOM    784  O   LEU A  95     -14.815 -42.245   0.256  1.00 78.01      A    O  
ATOM    785  CB  LEU A  95     -16.972 -44.860   0.305  1.00 77.59      A    C  
ATOM    786  CG  LEU A  95     -18.486 -45.077   0.145  1.00 76.85      A    C  
ATOM    787  CD1 LEU A  95     -18.928 -46.311   0.925  1.00 72.23      A    C  
ATOM    788  CD2 LEU A  95     -19.290 -43.885   0.649  1.00 73.58      A    C  
ATOM    789  N   VAL A  96     -13.962 -44.247  -0.382  1.00 81.60      A    N  
ATOM    790  CA  VAL A  96     -12.556 -43.961  -0.034  1.00 81.05      A    C  
ATOM    791  C   VAL A  96     -12.036 -42.738  -0.795  1.00 80.65      A    C  
ATOM    792  O   VAL A  96     -11.484 -41.823  -0.189  1.00 78.24      A    O  
ATOM    793  CB  VAL A  96     -11.677 -45.199  -0.280  1.00 80.17      A    C  
ATOM    794  CG1 VAL A  96     -10.190 -44.902  -0.086  1.00 74.24      A    C  
ATOM    795  CG2 VAL A  96     -12.052 -46.338   0.677  1.00 76.07      A    C  
ATOM    796  N   GLY A  97     -12.281 -42.660  -2.093  1.00 81.85      A    N  
ATOM    797  CA  GLY A  97     -11.876 -41.523  -2.920  1.00 79.00      A    C  
ATOM    798  C   GLY A  97     -12.507 -40.190  -2.493  1.00 79.56      A    C  
ATOM    799  O   GLY A  97     -11.879 -39.138  -2.607  1.00 76.59      A    O  
ATOM    800  N   LYS A  98     -13.705 -40.242  -1.923  1.00 82.99      A    N  
ATOM    801  CA  LYS A  98     -14.394 -39.067  -1.358  1.00 81.82      A    C  
ATOM    802  C   LYS A  98     -14.145 -38.854   0.142  1.00 83.22      A    C  
ATOM    803  O   LYS A  98     -14.820 -38.009   0.733  1.00 79.75      A    O  
ATOM    804  CB  LYS A  98     -15.894 -39.141  -1.669  1.00 79.06      A    C  
ATOM    805  CG  LYS A  98     -16.211 -38.967  -3.163  1.00 74.89      A    C  
ATOM    806  CD  LYS A  98     -17.738 -38.898  -3.381  1.00 69.53      A    C  
ATOM    807  CE  LYS A  98     -18.053 -38.627  -4.847  1.00 62.15      A    C  
ATOM    808  NZ  LYS A  98     -19.481 -38.280  -5.062  1.00 54.56      A    N1+
ATOM    809  N   ARG A  99     -13.236 -39.609   0.745  1.00 80.61      A    N  
ATOM    810  CA  ARG A  99     -12.952 -39.598   2.191  1.00 81.10      A    C  
ATOM    811  C   ARG A  99     -14.214 -39.800   3.056  1.00 83.41      A    C  
ATOM    812  O   ARG A  99     -14.367 -39.201   4.117  1.00 79.22      A    O  
ATOM    813  CB  ARG A  99     -12.178 -38.329   2.599  1.00 77.61      A    C  
ATOM    814  CG  ARG A  99     -10.891 -38.080   1.799  1.00 77.22      A    C  
ATOM    815  CD  ARG A  99      -9.837 -39.128   2.128  1.00 72.79      A    C  
ATOM    816  NE  ARG A  99      -8.575 -38.821   1.415  1.00 71.35      A    N  
ATOM    817  CZ  ARG A  99      -7.636 -39.677   1.095  1.00 66.37      A    C  
ATOM    818  NH1 ARG A  99      -7.717 -40.941   1.435  1.00 59.21      A    N1+
ATOM    819  NH2 ARG A  99      -6.608 -39.288   0.419  1.00 62.24      A    N  
ATOM    820  N   LYS A 100     -15.154 -40.665   2.610  1.00 83.38      A    N  
ATOM    821  CA  LYS A 100     -16.386 -40.974   3.329  1.00 82.85      A    C  
ATOM    822  C   LYS A 100     -16.268 -42.272   4.122  1.00 83.44      A    C  
ATOM    823  O   LYS A 100     -15.429 -43.115   3.827  1.00 80.62      A    O  
ATOM    824  CB  LYS A 100     -17.585 -41.029   2.369  1.00 80.85      A    C  
ATOM    825  CG  LYS A 100     -17.900 -39.649   1.779  1.00 79.56      A    C  
ATOM    826  CD  LYS A 100     -19.288 -39.642   1.130  1.00 74.12      A    C  
ATOM    827  CE  LYS A 100     -19.644 -38.226   0.668  1.00 65.99      A    C  
ATOM    828  NZ  LYS A 100     -21.082 -38.089   0.342  1.00 57.16      A    N1+
ATOM    829  N   LYS A 101     -17.163 -42.423   5.094  1.00 81.10      A    N  
ATOM    830  CA  LYS A 101     -17.268 -43.625   5.923  1.00 81.03      A    C  
ATOM    831  C   LYS A 101     -17.506 -44.865   5.063  1.00 81.55      A    C  
ATOM    832  O   LYS A 101     -18.413 -44.868   4.233  1.00 77.55      A    O  
ATOM    833  CB  LYS A 101     -18.393 -43.435   6.964  1.00 77.82      A    C  
ATOM    834  CG  LYS A 101     -18.518 -44.637   7.919  1.00 73.78      A    C  
ATOM    835  CD  LYS A 101     -19.523 -44.428   9.054  1.00 72.12      A    C  
ATOM    836  CE  LYS A 101     -19.509 -45.685   9.933  1.00 61.79      A    C  
ATOM    837  NZ  LYS A 101     -20.487 -45.654  11.048  1.00 55.69      A    N1+
ATOM    838  N   VAL A 102     -16.720 -45.920   5.310  1.00 78.31      A    N  
ATOM    839  CA  VAL A 102     -17.007 -47.302   4.897  1.00 77.08      A    C  
ATOM    840  C   VAL A 102     -17.607 -48.002   6.116  1.00 77.52      A    C  
ATOM    841  O   VAL A 102     -16.976 -48.060   7.169  1.00 74.74      A    O  
ATOM    842  CB  VAL A 102     -15.743 -48.007   4.390  1.00 73.17      A    C  
ATOM    843  CG1 VAL A 102     -16.053 -49.432   3.948  1.00 66.36      A    C  
ATOM    844  CG2 VAL A 102     -15.143 -47.266   3.185  1.00 68.27      A    C  
ATOM    845  N   THR A 103     -18.868 -48.470   6.016  1.00 73.84      A    N  
ATOM    846  CA  THR A 103     -19.559 -49.074   7.162  1.00 70.96      A    C  
ATOM    847  C   THR A 103     -18.987 -50.446   7.480  1.00 72.18      A    C  
ATOM    848  O   THR A 103     -18.502 -51.135   6.591  1.00 68.89      A    O  
ATOM    849  CB  THR A 103     -21.075 -49.181   6.927  1.00 65.19      A    C  
ATOM    850  CG2 THR A 103     -21.727 -47.809   6.756  1.00 58.87      A    C  
ATOM    851  OG1 THR A 103     -21.351 -49.906   5.758  1.00 59.32      A    O  
ATOM    852  N   ASP A 104     -19.115 -50.886   8.737  1.00 70.73      A    N  
ATOM    853  CA  ASP A 104     -18.648 -52.211   9.173  1.00 69.11      A    C  
ATOM    854  C   ASP A 104     -19.352 -53.332   8.386  1.00 70.22      A    C  
ATOM    855  O   ASP A 104     -18.744 -54.343   8.068  1.00 66.33      A    O  
ATOM    856  CB  ASP A 104     -18.851 -52.354  10.689  1.00 64.48      A    C  
ATOM    857  CG  ASP A 104     -18.166 -51.252  11.518  1.00 60.30      A    C  
ATOM    858  OD1 ASP A 104     -17.130 -50.702  11.095  1.00 55.07      A    O  
ATOM    859  OD2 ASP A 104     -18.728 -50.866  12.567  1.00 54.29      A    O1-
ATOM    860  N   GLU A 105     -20.599 -53.112   7.961  1.00 69.37      A    N  
ATOM    861  CA  GLU A 105     -21.335 -54.013   7.066  1.00 68.30      A    C  
ATOM    862  C   GLU A 105     -20.625 -54.207   5.725  1.00 69.67      A    C  
ATOM    863  O   GLU A 105     -20.590 -55.319   5.209  1.00 65.85      A    O  
ATOM    864  CB  GLU A 105     -22.731 -53.449   6.784  1.00 64.13      A    C  
ATOM    865  CG  GLU A 105     -23.642 -53.451   8.012  1.00 57.65      A    C  
ATOM    866  CD  GLU A 105     -24.927 -52.642   7.811  1.00 50.65      A    C  
ATOM    867  OE1 GLU A 105     -25.894 -52.894   8.555  1.00 44.49      A    O  
ATOM    868  OE2 GLU A 105     -24.918 -51.730   6.943  1.00 48.75      A    O1-
ATOM    869  N   PHE A 106     -20.039 -53.152   5.150  1.00 70.56      A    N  
ATOM    870  CA  PHE A 106     -19.274 -53.277   3.912  1.00 70.17      A    C  
ATOM    871  C   PHE A 106     -17.987 -54.072   4.108  1.00 71.63      A    C  
ATOM    872  O   PHE A 106     -17.636 -54.858   3.232  1.00 69.22      A    O  
ATOM    873  CB  PHE A 106     -18.961 -51.900   3.320  1.00 65.30      A    C  
ATOM    874  CG  PHE A 106     -20.008 -51.391   2.352  1.00 62.50      A    C  
ATOM    875  CD1 PHE A 106     -20.195 -52.036   1.121  1.00 58.93      A    C  
ATOM    876  CD2 PHE A 106     -20.782 -50.260   2.673  1.00 57.65      A    C  
ATOM    877  CE1 PHE A 106     -21.163 -51.576   0.219  1.00 56.29      A    C  
ATOM    878  CE2 PHE A 106     -21.748 -49.799   1.778  1.00 56.13      A    C  
ATOM    879  CZ  PHE A 106     -21.944 -50.458   0.552  1.00 55.33      A    C  
ATOM    880  N   ILE A 107     -17.301 -53.889   5.235  1.00 69.54      A    N  
ATOM    881  CA  ILE A 107     -16.090 -54.642   5.572  1.00 68.03      A    C  
ATOM    882  C   ILE A 107     -16.437 -56.126   5.739  1.00 69.25      A    C  
ATOM    883  O   ILE A 107     -15.789 -56.985   5.136  1.00 66.64      A    O  
ATOM    884  CB  ILE A 107     -15.411 -54.049   6.830  1.00 64.65      A    C  
ATOM    885  CG1 ILE A 107     -14.979 -52.581   6.560  1.00 61.97      A    C  
ATOM    886  CG2 ILE A 107     -14.201 -54.902   7.234  1.00 61.85      A    C  
ATOM    887  CD1 ILE A 107     -14.459 -51.842   7.789  1.00 58.38      A    C  
ATOM    888  N   HIS A 108     -17.523 -56.437   6.458  1.00 71.34      A    N  
ATOM    889  CA  HIS A 108     -17.996 -57.801   6.624  1.00 70.43      A    C  
ATOM    890  C   HIS A 108     -18.428 -58.441   5.300  1.00 70.34      A    C  
ATOM    891  O   HIS A 108     -18.164 -59.616   5.041  1.00 67.07      A    O  
ATOM    892  CB  HIS A 108     -19.138 -57.792   7.649  1.00 66.55      A    C  
ATOM    893  CG  HIS A 108     -19.182 -59.041   8.464  1.00 62.39      A    C  
ATOM    894  CD2 HIS A 108     -20.270 -59.830   8.742  1.00 53.76      A    C  
ATOM    895  ND1 HIS A 108     -18.106 -59.620   9.102  1.00 55.02      A    N  
ATOM    896  CE1 HIS A 108     -18.536 -60.718   9.740  1.00 50.78      A    C  
ATOM    897  NE2 HIS A 108     -19.851 -60.871   9.550  1.00 51.78      A    N  
ATOM    898  N   LEU A 109     -19.024 -57.651   4.414  1.00 68.70      A    N  
ATOM    899  CA  LEU A 109     -19.374 -58.084   3.063  1.00 67.09      A    C  
ATOM    900  C   LEU A 109     -18.128 -58.419   2.223  1.00 68.27      A    C  
ATOM    901  O   LEU A 109     -18.178 -59.340   1.413  1.00 65.01      A    O  
ATOM    902  CB  LEU A 109     -20.206 -56.982   2.392  1.00 62.29      A    C  
ATOM    903  CG  LEU A 109     -21.123 -57.532   1.282  1.00 56.47      A    C  
ATOM    904  CD1 LEU A 109     -22.481 -57.922   1.853  1.00 52.83      A    C  
ATOM    905  CD2 LEU A 109     -21.359 -56.471   0.211  1.00 52.16      A    C  
ATOM    906  N   MET A 110     -17.026 -57.695   2.400  1.00 67.93      A    N  
ATOM    907  CA  MET A 110     -15.752 -57.987   1.740  1.00 66.10      A    C  
ATOM    908  C   MET A 110     -15.200 -59.350   2.171  1.00 65.91      A    C  
ATOM    909  O   MET A 110     -14.809 -60.141   1.313  1.00 63.60      A    O  
ATOM    910  CB  MET A 110     -14.706 -56.895   2.015  1.00 63.32      A    C  
ATOM    911  CG  MET A 110     -15.003 -55.575   1.302  1.00 61.66      A    C  
ATOM    912  SD  MET A 110     -13.774 -54.271   1.608  1.00 60.41      A    S  
ATOM    913  CE  MET A 110     -12.366 -54.925   0.672  1.00 55.07      A    C  
ATOM    914  N   GLU A 111     -15.225 -59.656   3.471  1.00 68.89      A    N  
ATOM    915  CA  GLU A 111     -14.804 -60.954   3.997  1.00 67.10      A    C  
ATOM    916  C   GLU A 111     -15.691 -62.090   3.462  1.00 66.94      A    C  
ATOM    917  O   GLU A 111     -15.184 -63.077   2.932  1.00 62.47      A    O  
ATOM    918  CB  GLU A 111     -14.843 -60.950   5.530  1.00 63.07      A    C  
ATOM    919  CG  GLU A 111     -13.761 -60.059   6.140  1.00 58.18      A    C  
ATOM    920  CD  GLU A 111     -13.798 -60.071   7.677  1.00 54.28      A    C  
ATOM    921  OE1 GLU A 111     -12.747 -59.739   8.274  1.00 49.86      A    O  
ATOM    922  OE2 GLU A 111     -14.859 -60.393   8.242  1.00 52.98      A    O1-
ATOM    923  N   GLN A 112     -17.006 -61.917   3.523  1.00 68.22      A    N  
ATOM    924  CA  GLN A 112     -17.948 -62.941   3.062  1.00 67.22      A    C  
ATOM    925  C   GLN A 112     -17.851 -63.227   1.562  1.00 67.34      A    C  
ATOM    926  O   GLN A 112     -18.034 -64.369   1.137  1.00 62.74      A    O  
ATOM    927  CB  GLN A 112     -19.388 -62.510   3.370  1.00 63.39      A    C  
ATOM    928  CG  GLN A 112     -19.748 -62.674   4.850  1.00 58.68      A    C  
ATOM    929  CD  GLN A 112     -21.216 -62.357   5.130  1.00 54.54      A    C  
ATOM    930  NE2 GLN A 112     -21.677 -62.577   6.331  1.00 49.32      A    N  
ATOM    931  OE1 GLN A 112     -21.976 -61.934   4.272  1.00 50.15      A    O  
ATOM    932  N   LYS A 113     -17.578 -62.227   0.754  1.00 67.56      A    N  
ATOM    933  CA  LYS A 113     -17.484 -62.382  -0.705  1.00 65.88      A    C  
ATOM    934  C   LYS A 113     -16.103 -62.837  -1.193  1.00 65.85      A    C  
ATOM    935  O   LYS A 113     -15.928 -63.000  -2.403  1.00 60.17      A    O  
ATOM    936  CB  LYS A 113     -17.979 -61.113  -1.409  1.00 60.98      A    C  
ATOM    937  CG  LYS A 113     -19.498 -60.946  -1.263  1.00 58.18      A    C  
ATOM    938  CD  LYS A 113     -20.009 -59.870  -2.221  1.00 57.10      A    C  
ATOM    939  CE  LYS A 113     -21.527 -59.753  -2.148  1.00 52.94      A    C  
ATOM    940  NZ  LYS A 113     -22.053 -58.832  -3.182  1.00 50.10      A    N1+
ATOM    941  N   GLY A 114     -15.146 -63.053  -0.286  1.00 66.17      A    N  
ATOM    942  CA  GLY A 114     -13.819 -63.582  -0.625  1.00 64.59      A    C  
ATOM    943  C   GLY A 114     -12.903 -62.551  -1.274  1.00 66.15      A    C  
ATOM    944  O   GLY A 114     -12.173 -62.891  -2.205  1.00 60.38      A    O  
ATOM    945  N   PHE A 115     -12.948 -61.305  -0.816  1.00 65.22      A    N  
ATOM    946  CA  PHE A 115     -11.926 -60.329  -1.181  1.00 64.81      A    C  
ATOM    947  C   PHE A 115     -10.566 -60.755  -0.620  1.00 66.61      A    C  
ATOM    948  O   PHE A 115     -10.482 -61.429   0.405  1.00 63.13      A    O  
ATOM    949  CB  PHE A 115     -12.289 -58.935  -0.661  1.00 60.05      A    C  
ATOM    950  CG  PHE A 115     -13.284 -58.195  -1.513  1.00 57.51      A    C  
ATOM    951  CD1 PHE A 115     -12.848 -57.220  -2.429  1.00 55.04      A    C  
ATOM    952  CD2 PHE A 115     -14.656 -58.444  -1.395  1.00 53.39      A    C  
ATOM    953  CE1 PHE A 115     -13.768 -56.484  -3.187  1.00 53.87      A    C  
ATOM    954  CE2 PHE A 115     -15.581 -57.719  -2.150  1.00 53.44      A    C  
ATOM    955  CZ  PHE A 115     -15.139 -56.733  -3.043  1.00 53.70      A    C  
ATOM    956  N   ASP A 116      -9.507 -60.329  -1.281  1.00 67.69      A    N  
ATOM    957  CA  ASP A 116      -8.152 -60.523  -0.784  1.00 67.08      A    C  
ATOM    958  C   ASP A 116      -7.990 -59.903   0.614  1.00 68.54      A    C  
ATOM    959  O   ASP A 116      -8.389 -58.761   0.860  1.00 63.84      A    O  
ATOM    960  CB  ASP A 116      -7.148 -59.932  -1.778  1.00 61.37      A    C  
ATOM    961  CG  ASP A 116      -5.717 -60.389  -1.499  1.00 57.08      A    C  
ATOM    962  OD1 ASP A 116      -5.247 -60.156  -0.371  1.00 53.30      A    O  
ATOM    963  OD2 ASP A 116      -5.108 -60.952  -2.431  1.00 51.48      A    O1-
ATOM    964  N   GLN A 117      -7.409 -60.662   1.529  1.00 70.79      A    N  
ATOM    965  CA  GLN A 117      -7.300 -60.293   2.944  1.00 70.76      A    C  
ATOM    966  C   GLN A 117      -6.488 -58.997   3.134  1.00 72.51      A    C  
ATOM    967  O   GLN A 117      -6.819 -58.185   3.988  1.00 67.69      A    O  
ATOM    968  CB  GLN A 117      -6.671 -61.476   3.691  1.00 65.82      A    C  
ATOM    969  CG  GLN A 117      -7.197 -61.582   5.127  1.00 60.38      A    C  
ATOM    970  CD  GLN A 117      -6.610 -62.788   5.876  1.00 54.92      A    C  
ATOM    971  NE2 GLN A 117      -7.198 -63.165   6.992  1.00 47.97      A    N  
ATOM    972  OE1 GLN A 117      -5.632 -63.394   5.484  1.00 49.19      A    O  
ATOM    973  N   SER A 118      -5.475 -58.791   2.294  1.00 72.21      A    N  
ATOM    974  CA  SER A 118      -4.678 -57.565   2.292  1.00 71.94      A    C  
ATOM    975  C   SER A 118      -5.514 -56.333   1.922  1.00 73.80      A    C  
ATOM    976  O   SER A 118      -5.364 -55.273   2.535  1.00 70.38      A    O  
ATOM    977  CB  SER A 118      -3.490 -57.709   1.333  1.00 67.27      A    C  
ATOM    978  OG  SER A 118      -3.902 -57.899   0.005  1.00 60.89      A    O  
ATOM    979  N   LEU A 119      -6.460 -56.494   1.000  1.00 73.05      A    N  
ATOM    980  CA  LEU A 119      -7.369 -55.431   0.584  1.00 73.45      A    C  
ATOM    981  C   LEU A 119      -8.352 -55.071   1.701  1.00 75.27      A    C  
ATOM    982  O   LEU A 119      -8.557 -53.894   1.997  1.00 73.28      A    O  
ATOM    983  CB  LEU A 119      -8.111 -55.878  -0.689  1.00 70.12      A    C  
ATOM    984  CG  LEU A 119      -8.239 -54.739  -1.710  1.00 66.08      A    C  
ATOM    985  CD1 LEU A 119      -7.098 -54.793  -2.717  1.00 61.96      A    C  
ATOM    986  CD2 LEU A 119      -9.540 -54.864  -2.488  1.00 60.70      A    C  
ATOM    987  N   THR A 120      -8.922 -56.100   2.364  1.00 76.17      A    N  
ATOM    988  CA  THR A 120      -9.831 -55.918   3.491  1.00 75.72      A    C  
ATOM    989  C   THR A 120      -9.144 -55.220   4.665  1.00 77.17      A    C  
ATOM    990  O   THR A 120      -9.667 -54.234   5.190  1.00 75.59      A    O  
ATOM    991  CB  THR A 120     -10.429 -57.269   3.938  1.00 72.58      A    C  
ATOM    992  CG2 THR A 120     -11.560 -57.096   4.950  1.00 65.48      A    C  
ATOM    993  OG1 THR A 120     -10.987 -57.931   2.823  1.00 66.70      A    O  
ATOM    994  N   GLN A 121      -7.926 -55.650   5.015  1.00 79.56      A    N  
ATOM    995  CA  GLN A 121      -7.127 -55.024   6.071  1.00 80.18      A    C  
ATOM    996  C   GLN A 121      -6.797 -53.557   5.771  1.00 81.26      A    C  
ATOM    997  O   GLN A 121      -6.816 -52.713   6.671  1.00 79.37      A    O  
ATOM    998  CB  GLN A 121      -5.826 -55.798   6.273  1.00 77.79      A    C  
ATOM    999  CG  GLN A 121      -6.056 -57.124   7.023  1.00 72.56      A    C  
ATOM   1000  CD  GLN A 121      -4.763 -57.928   7.195  1.00 69.53      A    C  
ATOM   1001  NE2 GLN A 121      -4.836 -59.061   7.842  1.00 60.91      A    N  
ATOM   1002  OE1 GLN A 121      -3.681 -57.557   6.767  1.00 62.72      A    O  
ATOM   1003  N   GLU A 122      -6.510 -53.217   4.513  1.00 79.58      A    N  
ATOM   1004  CA  GLU A 122      -6.193 -51.840   4.138  1.00 80.34      A    C  
ATOM   1005  C   GLU A 122      -7.435 -50.932   4.197  1.00 81.79      A    C  
ATOM   1006  O   GLU A 122      -7.341 -49.775   4.617  1.00 80.13      A    O  
ATOM   1007  CB  GLU A 122      -5.470 -51.811   2.782  1.00 78.73      A    C  
ATOM   1008  CG  GLU A 122      -4.565 -50.580   2.588  1.00 72.76      A    C  
ATOM   1009  CD  GLU A 122      -3.332 -50.506   3.538  1.00 70.88      A    C  
ATOM   1010  OE1 GLU A 122      -2.588 -49.489   3.468  1.00 63.10      A    O  
ATOM   1011  OE2 GLU A 122      -3.123 -51.410   4.363  1.00 64.77      A    O1-
ATOM   1012  N   ILE A 123      -8.632 -51.471   3.903  1.00 79.92      A    N  
ATOM   1013  CA  ILE A 123      -9.910 -50.760   4.096  1.00 80.66      A    C  
ATOM   1014  C   ILE A 123     -10.231 -50.565   5.586  1.00 82.02      A    C  
ATOM   1015  O   ILE A 123     -10.667 -49.476   5.976  1.00 81.03      A    O  
ATOM   1016  CB  ILE A 123     -11.057 -51.478   3.343  1.00 79.29      A    C  
ATOM   1017  CG1 ILE A 123     -10.865 -51.432   1.810  1.00 75.40      A    C  
ATOM   1018  CG2 ILE A 123     -12.436 -50.898   3.711  1.00 74.62      A    C  
ATOM   1019  CD1 ILE A 123     -10.893 -50.029   1.168  1.00 69.19      A    C  
ATOM   1020  N   GLU A 124      -9.963 -51.548   6.439  1.00 83.06      A    N  
ATOM   1021  CA  GLU A 124     -10.080 -51.377   7.900  1.00 83.64      A    C  
ATOM   1022  C   GLU A 124      -9.102 -50.320   8.441  1.00 84.64      A    C  
ATOM   1023  O   GLU A 124      -9.453 -49.511   9.305  1.00 83.28      A    O  
ATOM   1024  CB  GLU A 124      -9.765 -52.680   8.631  1.00 81.79      A    C  
ATOM   1025  CG  GLU A 124     -10.837 -53.759   8.515  1.00 75.47      A    C  
ATOM   1026  CD  GLU A 124     -10.523 -54.939   9.449  1.00 74.02      A    C  
ATOM   1027  OE1 GLU A 124     -11.422 -55.775   9.632  1.00 65.97      A    O  
ATOM   1028  OE2 GLU A 124      -9.401 -54.951  10.024  1.00 68.69      A    O1-
ATOM   1029  N   SER A 125      -7.883 -50.313   7.931  1.00 86.14      A    N  
ATOM   1030  CA  SER A 125      -6.873 -49.306   8.267  1.00 86.50      A    C  
ATOM   1031  C   SER A 125      -7.330 -47.908   7.825  1.00 87.83      A    C  
ATOM   1032  O   SER A 125      -7.216 -46.952   8.594  1.00 86.58      A    O  
ATOM   1033  CB  SER A 125      -5.543 -49.684   7.614  1.00 84.63      A    C  
ATOM   1034  OG  SER A 125      -4.518 -48.818   8.056  1.00 72.71      A    O  
ATOM   1035  N   TYR A 126      -7.931 -47.798   6.635  1.00 85.97      A    N  
ATOM   1036  CA  TYR A 126      -8.552 -46.565   6.152  1.00 86.57      A    C  
ATOM   1037  C   TYR A 126      -9.636 -46.071   7.109  1.00 87.10      A    C  
ATOM   1038  O   TYR A 126      -9.600 -44.899   7.503  1.00 86.26      A    O  
ATOM   1039  CB  TYR A 126      -9.120 -46.770   4.735  1.00 86.20      A    C  
ATOM   1040  CG  TYR A 126     -10.100 -45.694   4.314  1.00 86.64      A    C  
ATOM   1041  CD1 TYR A 126     -11.483 -45.866   4.527  1.00 84.55      A    C  
ATOM   1042  CD2 TYR A 126      -9.619 -44.480   3.781  1.00 85.29      A    C  
ATOM   1043  CE1 TYR A 126     -12.379 -44.837   4.208  1.00 84.70      A    C  
ATOM   1044  CE2 TYR A 126     -10.513 -43.452   3.452  1.00 84.25      A    C  
ATOM   1045  CZ  TYR A 126     -11.893 -43.625   3.667  1.00 85.33      A    C  
ATOM   1046  OH  TYR A 126     -12.765 -42.616   3.365  1.00 83.41      A    O  
ATOM   1047  N   GLU A 127     -10.555 -46.934   7.543  1.00 87.89      A    N  
ATOM   1048  CA  GLU A 127     -11.622 -46.533   8.460  1.00 87.22      A    C  
ATOM   1049  C   GLU A 127     -11.080 -46.081   9.828  1.00 88.04      A    C  
ATOM   1050  O   GLU A 127     -11.517 -45.054  10.348  1.00 86.66      A    O  
ATOM   1051  CB  GLU A 127     -12.669 -47.639   8.638  1.00 85.74      A    C  
ATOM   1052  CG  GLU A 127     -14.005 -47.286   7.960  1.00 77.52      A    C  
ATOM   1053  CD  GLU A 127     -14.608 -45.941   8.434  1.00 79.69      A    C  
ATOM   1054  OE1 GLU A 127     -15.053 -45.153   7.587  1.00 70.25      A    O  
ATOM   1055  OE2 GLU A 127     -14.614 -45.620   9.637  1.00 72.68      A    O1-
ATOM   1056  N   ARG A 128     -10.085 -46.793  10.377  1.00 90.53      A    N  
ATOM   1057  CA  ARG A 128      -9.406 -46.364  11.612  1.00 90.48      A    C  
ATOM   1058  C   ARG A 128      -8.795 -44.973  11.475  1.00 91.13      A    C  
ATOM   1059  O   ARG A 128      -9.039 -44.123  12.333  1.00 89.56      A    O  
ATOM   1060  CB  ARG A 128      -8.347 -47.397  12.027  1.00 88.96      A    C  
ATOM   1061  CG  ARG A 128      -8.978 -48.514  12.882  1.00 78.23      A    C  
ATOM   1062  CD  ARG A 128      -7.940 -49.533  13.363  1.00 75.39      A    C  
ATOM   1063  NE  ARG A 128      -7.703 -50.587  12.361  1.00 64.78      A    N  
ATOM   1064  CZ  ARG A 128      -7.037 -51.710  12.555  1.00 57.58      A    C  
ATOM   1065  NH1 ARG A 128      -6.402 -51.955  13.669  1.00 51.77      A    N1+
ATOM   1066  NH2 ARG A 128      -7.003 -52.620  11.623  1.00 49.52      A    N  
ATOM   1067  N   LYS A 129      -8.063 -44.715  10.400  1.00 91.61      A    N  
ATOM   1068  CA  LYS A 129      -7.448 -43.407  10.141  1.00 91.61      A    C  
ATOM   1069  C   LYS A 129      -8.489 -42.319   9.879  1.00 92.27      A    C  
ATOM   1070  O   LYS A 129      -8.350 -41.220  10.384  1.00 90.94      A    O  
ATOM   1071  CB  LYS A 129      -6.466 -43.505   8.968  1.00 90.40      A    C  
ATOM   1072  CG  LYS A 129      -5.196 -44.270   9.352  1.00 83.66      A    C  
ATOM   1073  CD  LYS A 129      -4.227 -44.302   8.159  1.00 80.39      A    C  
ATOM   1074  CE  LYS A 129      -2.993 -45.122   8.505  1.00 73.23      A    C  
ATOM   1075  NZ  LYS A 129      -1.983 -45.068   7.419  1.00 66.10      A    N1+
ATOM   1076  N   ARG A 130      -9.569 -42.638   9.157  1.00 91.42      A    N  
ATOM   1077  CA  ARG A 130     -10.670 -41.702   8.893  1.00 90.80      A    C  
ATOM   1078  C   ARG A 130     -11.382 -41.301  10.182  1.00 91.04      A    C  
ATOM   1079  O   ARG A 130     -11.608 -40.114  10.402  1.00 90.20      A    O  
ATOM   1080  CB  ARG A 130     -11.639 -42.326   7.889  1.00 89.99      A    C  
ATOM   1081  CG  ARG A 130     -12.638 -41.292   7.327  1.00 86.29      A    C  
ATOM   1082  CD  ARG A 130     -13.880 -41.965   6.738  1.00 85.29      A    C  
ATOM   1083  NE  ARG A 130     -14.677 -42.617   7.779  1.00 81.66      A    N  
ATOM   1084  CZ  ARG A 130     -15.490 -42.034   8.653  1.00 81.53      A    C  
ATOM   1085  NH1 ARG A 130     -15.783 -40.770   8.583  1.00 70.86      A    N1+
ATOM   1086  NH2 ARG A 130     -15.995 -42.734   9.619  1.00 74.17      A    N  
ATOM   1087  N   ARG A 131     -11.689 -42.274  11.067  1.00 93.15      A    N  
ATOM   1088  CA  ARG A 131     -12.269 -42.003  12.396  1.00 92.69      A    C  
ATOM   1089  C   ARG A 131     -11.325 -41.148  13.250  1.00 93.14      A    C  
ATOM   1090  O   ARG A 131     -11.788 -40.240  13.932  1.00 91.39      A    O  
ATOM   1091  CB  ARG A 131     -12.579 -43.321  13.126  1.00 91.38      A    C  
ATOM   1092  CG  ARG A 131     -13.790 -44.075  12.549  1.00 82.29      A    C  
ATOM   1093  CD  ARG A 131     -14.006 -45.394  13.301  1.00 79.18      A    C  
ATOM   1094  NE  ARG A 131     -14.968 -46.291  12.624  1.00 68.52      A    N  
ATOM   1095  CZ  ARG A 131     -15.435 -47.445  13.070  1.00 62.02      A    C  
ATOM   1096  NH1 ARG A 131     -15.163 -47.897  14.268  1.00 55.13      A    N1+
ATOM   1097  NH2 ARG A 131     -16.175 -48.193  12.320  1.00 51.92      A    N  
ATOM   1098  N   LEU A 132     -10.014 -41.395  13.190  1.00 93.80      A    N  
ATOM   1099  CA  LEU A 132      -9.019 -40.583  13.884  1.00 93.83      A    C  
ATOM   1100  C   LEU A 132      -8.997 -39.143  13.348  1.00 94.00      A    C  
ATOM   1101  O   LEU A 132      -8.993 -38.210  14.146  1.00 92.82      A    O  
ATOM   1102  CB  LEU A 132      -7.641 -41.261  13.775  1.00 93.31      A    C  
ATOM   1103  CG  LEU A 132      -6.518 -40.508  14.524  1.00 88.89      A    C  
ATOM   1104  CD1 LEU A 132      -6.761 -40.453  16.029  1.00 84.03      A    C  
ATOM   1105  CD2 LEU A 132      -5.179 -41.221  14.269  1.00 83.67      A    C  
ATOM   1106  N   GLN A 133      -9.041 -38.966  12.034  1.00 94.25      A    N  
ATOM   1107  CA  GLN A 133      -9.104 -37.637  11.398  1.00 93.85      A    C  
ATOM   1108  C   GLN A 133     -10.346 -36.868  11.853  1.00 94.53      A    C  
ATOM   1109  O   GLN A 133     -10.237 -35.708  12.236  1.00 93.82      A    O  
ATOM   1110  CB  GLN A 133      -9.089 -37.795   9.876  1.00 92.14      A    C  
ATOM   1111  CG  GLN A 133      -8.882 -36.450   9.163  1.00 83.97      A    C  
ATOM   1112  CD  GLN A 133      -8.988 -36.573   7.647  1.00 77.10      A    C  
ATOM   1113  NE2 GLN A 133      -8.280 -35.754   6.901  1.00 65.14      A    N  
ATOM   1114  OE1 GLN A 133      -9.724 -37.389   7.110  1.00 68.52      A    O  
ATOM   1115  N   GLU A 134     -11.497 -37.517  11.852  1.00 94.53      A    N  
ATOM   1116  CA  GLU A 134     -12.764 -36.923  12.266  1.00 94.21      A    C  
ATOM   1117  C   GLU A 134     -12.723 -36.486  13.741  1.00 95.03      A    C  
ATOM   1118  O   GLU A 134     -13.124 -35.378  14.083  1.00 93.84      A    O  
ATOM   1119  CB  GLU A 134     -13.880 -37.942  11.966  1.00 92.40      A    C  
ATOM   1120  CG  GLU A 134     -15.274 -37.325  11.786  1.00 81.75      A    C  
ATOM   1121  CD  GLU A 134     -16.235 -38.340  11.134  1.00 79.28      A    C  
ATOM   1122  OE1 GLU A 134     -17.087 -37.921  10.309  1.00 72.70      A    O  
ATOM   1123  OE2 GLU A 134     -16.099 -39.569  11.366  1.00 74.31      A    O1-
ATOM   1124  N   LYS A 135     -12.142 -37.330  14.614  1.00 95.80      A    N  
ATOM   1125  CA  LYS A 135     -11.925 -37.016  16.031  1.00 95.83      A    C  
ATOM   1126  C   LYS A 135     -10.965 -35.842  16.228  1.00 96.39      A    C  
ATOM   1127  O   LYS A 135     -11.240 -34.954  17.041  1.00 95.31      A    O  
ATOM   1128  CB  LYS A 135     -11.429 -38.280  16.750  1.00 94.94      A    C  
ATOM   1129  CG  LYS A 135     -11.311 -38.087  18.267  1.00 83.60      A    C  
ATOM   1130  CD  LYS A 135     -10.804 -39.377  18.923  1.00 79.40      A    C  
ATOM   1131  CE  LYS A 135     -10.711 -39.197  20.430  1.00 64.51      A    C  
ATOM   1132  NZ  LYS A 135     -10.223 -40.436  21.107  1.00 57.24      A    N1+
ATOM   1133  N   ASN A 136      -9.858 -35.823  15.508  1.00 96.07      A    N  
ATOM   1134  CA  ASN A 136      -8.882 -34.739  15.558  1.00 96.19      A    C  
ATOM   1135  C   ASN A 136      -9.491 -33.420  15.070  1.00 96.72      A    C  
ATOM   1136  O   ASN A 136      -9.307 -32.397  15.712  1.00 96.04      A    O  
ATOM   1137  CB  ASN A 136      -7.645 -35.116  14.727  1.00 95.51      A    C  
ATOM   1138  CG  ASN A 136      -6.775 -36.185  15.372  1.00 94.05      A    C  
ATOM   1139  ND2 ASN A 136      -5.842 -36.718  14.611  1.00 87.43      A    N  
ATOM   1140  OD1 ASN A 136      -6.893 -36.534  16.532  1.00 87.67      A    O  
ATOM   1141  N   TRP A 137     -10.266 -33.465  13.997  1.00 96.60      A    N  
ATOM   1142  CA  TRP A 137     -10.950 -32.290  13.459  1.00 97.01      A    C  
ATOM   1143  C   TRP A 137     -12.005 -31.736  14.421  1.00 97.39      A    C  
ATOM   1144  O   TRP A 137     -12.098 -30.522  14.599  1.00 96.65      A    O  
ATOM   1145  CB  TRP A 137     -11.585 -32.633  12.114  1.00 96.61      A    C  
ATOM   1146  CG  TRP A 137     -12.151 -31.438  11.412  1.00 96.19      A    C  
ATOM   1147  CD1 TRP A 137     -13.457 -31.172  11.208  1.00 94.20      A    C  
ATOM   1148  CD2 TRP A 137     -11.405 -30.303  10.858  1.00 95.89      A    C  
ATOM   1149  CE2 TRP A 137     -12.347 -29.398  10.317  1.00 95.27      A    C  
ATOM   1150  CE3 TRP A 137     -10.035 -29.973  10.761  1.00 94.35      A    C  
ATOM   1151  NE1 TRP A 137     -13.579 -29.960  10.546  1.00 94.01      A    N  
ATOM   1152  CZ2 TRP A 137     -11.951 -28.187   9.693  1.00 94.01      A    C  
ATOM   1153  CZ3 TRP A 137      -9.637 -28.770  10.144  1.00 92.81      A    C  
ATOM   1154  CH2 TRP A 137     -10.586 -27.894   9.622  1.00 92.93      A    C  
ATOM   1155  N   THR A 138     -12.758 -32.607  15.086  1.00 97.47      A    N  
ATOM   1156  CA  THR A 138     -13.724 -32.192  16.117  1.00 97.57      A    C  
ATOM   1157  C   THR A 138     -13.013 -31.484  17.274  1.00 97.76      A    C  
ATOM   1158  O   THR A 138     -13.405 -30.381  17.644  1.00 97.00      A    O  
ATOM   1159  CB  THR A 138     -14.534 -33.391  16.628  1.00 96.89      A    C  
ATOM   1160  CG2 THR A 138     -15.621 -32.979  17.630  1.00 87.53      A    C  
ATOM   1161  OG1 THR A 138     -15.198 -34.007  15.558  1.00 89.32      A    O  
ATOM   1162  N   LYS A 139     -11.912 -32.064  17.783  1.00 96.97      A    N  
ATOM   1163  CA  LYS A 139     -11.090 -31.407  18.812  1.00 96.66      A    C  
ATOM   1164  C   LYS A 139     -10.506 -30.073  18.339  1.00 97.15      A    C  
ATOM   1165  O   LYS A 139     -10.467 -29.128  19.113  1.00 96.26      A    O  
ATOM   1166  CB  LYS A 139      -9.945 -32.324  19.241  1.00 95.61      A    C  
ATOM   1167  CG  LYS A 139     -10.388 -33.390  20.243  1.00 89.06      A    C  
ATOM   1168  CD  LYS A 139      -9.140 -34.103  20.758  1.00 82.68      A    C  
ATOM   1169  CE  LYS A 139      -9.468 -34.967  21.970  1.00 73.03      A    C  
ATOM   1170  NZ  LYS A 139      -8.229 -35.387  22.661  1.00 64.44      A    N1+
ATOM   1171  N   ALA A 140     -10.064 -29.994  17.092  1.00 97.52      A    N  
ATOM   1172  CA  ALA A 140      -9.553 -28.757  16.515  1.00 97.71      A    C  
ATOM   1173  C   ALA A 140     -10.648 -27.681  16.461  1.00 97.92      A    C  
ATOM   1174  O   ALA A 140     -10.386 -26.532  16.805  1.00 97.46      A    O  
ATOM   1175  CB  ALA A 140      -8.974 -29.045  15.123  1.00 97.29      A    C  
ATOM   1176  N   ARG A 141     -11.883 -28.067  16.115  1.00 97.88      A    N  
ATOM   1177  CA  ARG A 141     -13.032 -27.153  16.080  1.00 97.66      A    C  
ATOM   1178  C   ARG A 141     -13.392 -26.636  17.475  1.00 97.72      A    C  
ATOM   1179  O   ARG A 141     -13.538 -25.427  17.639  1.00 96.87      A    O  
ATOM   1180  CB  ARG A 141     -14.211 -27.839  15.377  1.00 96.80      A    C  
ATOM   1181  CG  ARG A 141     -15.352 -26.851  15.073  1.00 89.94      A    C  
ATOM   1182  CD  ARG A 141     -16.522 -27.529  14.340  1.00 87.40      A    C  
ATOM   1183  NE  ARG A 141     -16.176 -27.951  12.967  1.00 79.70      A    N  
ATOM   1184  CZ  ARG A 141     -16.246 -27.216  11.859  1.00 73.41      A    C  
ATOM   1185  NH1 ARG A 141     -16.700 -25.997  11.854  1.00 62.95      A    N1+
ATOM   1186  NH2 ARG A 141     -15.875 -27.699  10.709  1.00 66.06      A    N  
ATOM   1187  N   GLU A 142     -13.466 -27.511  18.466  1.00 97.94      A    N  
ATOM   1188  CA  GLU A 142     -13.697 -27.123  19.867  1.00 97.78      A    C  
ATOM   1189  C   GLU A 142     -12.590 -26.185  20.379  1.00 97.89      A    C  
ATOM   1190  O   GLU A 142     -12.869 -25.152  20.992  1.00 96.85      A    O  
ATOM   1191  CB  GLU A 142     -13.741 -28.380  20.751  1.00 97.15      A    C  
ATOM   1192  CG  GLU A 142     -14.994 -29.240  20.542  1.00 91.45      A    C  
ATOM   1193  CD  GLU A 142     -14.938 -30.595  21.286  1.00 89.33      A    C  
ATOM   1194  OE1 GLU A 142     -15.936 -31.333  21.212  1.00 82.37      A    O  
ATOM   1195  OE2 GLU A 142     -13.883 -30.920  21.886  1.00 85.30      A    O1-
ATOM   1196  N   SER A 143     -11.337 -26.531  20.099  1.00 97.85      A    N  
ATOM   1197  CA  SER A 143     -10.189 -25.690  20.463  1.00 97.78      A    C  
ATOM   1198  C   SER A 143     -10.242 -24.331  19.778  1.00 97.93      A    C  
ATOM   1199  O   SER A 143      -9.967 -23.322  20.423  1.00 97.01      A    O  
ATOM   1200  CB  SER A 143      -8.883 -26.391  20.106  1.00 96.60      A    C  
ATOM   1201  OG  SER A 143      -7.787 -25.660  20.611  1.00 84.16      A    O  
ATOM   1202  N   PHE A 144     -10.628 -24.284  18.510  1.00 98.13      A    N  
ATOM   1203  CA  PHE A 144     -10.746 -23.047  17.752  1.00 98.24      A    C  
ATOM   1204  C   PHE A 144     -11.819 -22.123  18.323  1.00 98.10      A    C  
ATOM   1205  O   PHE A 144     -11.564 -20.940  18.499  1.00 97.65      A    O  
ATOM   1206  CB  PHE A 144     -11.030 -23.364  16.281  1.00 98.13      A    C  
ATOM   1207  CG  PHE A 144     -11.331 -22.145  15.443  1.00 98.24      A    C  
ATOM   1208  CD1 PHE A 144     -12.649 -21.854  15.057  1.00 97.30      A    C  
ATOM   1209  CD2 PHE A 144     -10.294 -21.274  15.072  1.00 97.48      A    C  
ATOM   1210  CE1 PHE A 144     -12.931 -20.709  14.293  1.00 97.00      A    C  
ATOM   1211  CE2 PHE A 144     -10.575 -20.123  14.307  1.00 97.07      A    C  
ATOM   1212  CZ  PHE A 144     -11.890 -19.843  13.919  1.00 97.39      A    C  
ATOM   1213  N   GLU A 145     -12.996 -22.648  18.644  1.00 97.85      A    N  
ATOM   1214  CA  GLU A 145     -14.069 -21.855  19.235  1.00 97.30      A    C  
ATOM   1215  C   GLU A 145     -13.670 -21.297  20.614  1.00 97.41      A    C  
ATOM   1216  O   GLU A 145     -13.898 -20.117  20.891  1.00 96.51      A    O  
ATOM   1217  CB  GLU A 145     -15.351 -22.694  19.335  1.00 96.52      A    C  
ATOM   1218  CG  GLU A 145     -15.973 -22.942  17.952  1.00 91.81      A    C  
ATOM   1219  CD  GLU A 145     -17.261 -23.787  17.977  1.00 86.22      A    C  
ATOM   1220  OE1 GLU A 145     -17.775 -24.067  16.863  1.00 78.18      A    O  
ATOM   1221  OE2 GLU A 145     -17.745 -24.127  19.077  1.00 79.33      A    O1-
ATOM   1222  N   ALA A 146     -13.011 -22.122  21.436  1.00 97.83      A    N  
ATOM   1223  CA  ALA A 146     -12.526 -21.705  22.740  1.00 97.73      A    C  
ATOM   1224  C   ALA A 146     -11.418 -20.638  22.635  1.00 97.66      A    C  
ATOM   1225  O   ALA A 146     -11.503 -19.594  23.289  1.00 96.76      A    O  
ATOM   1226  CB  ALA A 146     -12.055 -22.945  23.506  1.00 97.22      A    C  
ATOM   1227  N   GLU A 147     -10.407 -20.873  21.803  1.00 97.71      A    N  
ATOM   1228  CA  GLU A 147      -9.320 -19.904  21.615  1.00 97.67      A    C  
ATOM   1229  C   GLU A 147      -9.808 -18.631  20.925  1.00 97.63      A    C  
ATOM   1230  O   GLU A 147      -9.359 -17.556  21.304  1.00 96.71      A    O  
ATOM   1231  CB  GLU A 147      -8.123 -20.500  20.853  1.00 96.95      A    C  
ATOM   1232  CG  GLU A 147      -7.284 -21.415  21.750  1.00 93.89      A    C  
ATOM   1233  CD  GLU A 147      -5.939 -21.805  21.124  1.00 96.00      A    C  
ATOM   1234  OE1 GLU A 147      -4.916 -21.781  21.839  1.00 91.75      A    O  
ATOM   1235  OE2 GLU A 147      -5.916 -22.187  19.937  1.00 93.05      A    O1-
ATOM   1236  N   LEU A 148     -10.754 -18.706  20.009  1.00 97.94      A    N  
ATOM   1237  CA  LEU A 148     -11.326 -17.515  19.390  1.00 97.84      A    C  
ATOM   1238  C   LEU A 148     -11.952 -16.596  20.445  1.00 97.94      A    C  
ATOM   1239  O   LEU A 148     -11.633 -15.412  20.478  1.00 97.40      A    O  
ATOM   1240  CB  LEU A 148     -12.334 -17.919  18.302  1.00 97.50      A    C  
ATOM   1241  CG  LEU A 148     -13.020 -16.729  17.591  1.00 96.42      A    C  
ATOM   1242  CD1 LEU A 148     -12.034 -15.818  16.879  1.00 94.42      A    C  
ATOM   1243  CD2 LEU A 148     -14.017 -17.260  16.562  1.00 94.03      A    C  
ATOM   1244  N   ALA A 149     -12.772 -17.146  21.329  1.00 97.62      A    N  
ATOM   1245  CA  ALA A 149     -13.366 -16.379  22.423  1.00 97.39      A    C  
ATOM   1246  C   ALA A 149     -12.303 -15.818  23.391  1.00 97.42      A    C  
ATOM   1247  O   ALA A 149     -12.361 -14.646  23.761  1.00 96.66      A    O  
ATOM   1248  CB  ALA A 149     -14.379 -17.278  23.148  1.00 96.65      A    C  
ATOM   1249  N   GLU A 150     -11.302 -16.623  23.747  1.00 97.51      A    N  
ATOM   1250  CA  GLU A 150     -10.191 -16.205  24.605  1.00 97.43      A    C  
ATOM   1251  C   GLU A 150      -9.385 -15.058  23.975  1.00 97.68      A    C  
ATOM   1252  O   GLU A 150      -9.110 -14.048  24.627  1.00 97.01      A    O  
ATOM   1253  CB  GLU A 150      -9.277 -17.424  24.876  1.00 96.60      A    C  
ATOM   1254  CG  GLU A 150      -8.178 -17.166  25.919  1.00 88.86      A    C  
ATOM   1255  CD  GLU A 150      -7.043 -18.203  25.876  1.00 87.64      A    C  
ATOM   1256  OE1 GLU A 150      -5.877 -17.813  26.147  1.00 79.24      A    O  
ATOM   1257  OE2 GLU A 150      -7.285 -19.382  25.523  1.00 82.93      A    O1-
ATOM   1258  N   LYS A 151      -9.036 -15.186  22.702  1.00 97.95      A    N  
ATOM   1259  CA  LYS A 151      -8.201 -14.203  21.999  1.00 98.06      A    C  
ATOM   1260  C   LYS A 151      -8.974 -12.933  21.643  1.00 98.05      A    C  
ATOM   1261  O   LYS A 151      -8.374 -11.866  21.636  1.00 97.45      A    O  
ATOM   1262  CB  LYS A 151      -7.518 -14.829  20.781  1.00 97.78      A    C  
ATOM   1263  CG  LYS A 151      -6.600 -16.031  21.062  1.00 96.50      A    C  
ATOM   1264  CD  LYS A 151      -5.631 -15.862  22.235  1.00 94.46      A    C  
ATOM   1265  CE  LYS A 151      -4.852 -17.165  22.423  1.00 92.24      A    C  
ATOM   1266  NZ  LYS A 151      -4.077 -17.168  23.686  1.00 89.37      A    N1+
ATOM   1267  N   GLN A 152     -10.279 -13.004  21.436  1.00 97.96      A    N  
ATOM   1268  CA  GLN A 152     -11.121 -11.810  21.339  1.00 97.99      A    C  
ATOM   1269  C   GLN A 152     -11.080 -10.985  22.626  1.00 98.06      A    C  
ATOM   1270  O   GLN A 152     -10.885  -9.772  22.561  1.00 97.51      A    O  
ATOM   1271  CB  GLN A 152     -12.575 -12.197  21.017  1.00 97.45      A    C  
ATOM   1272  CG  GLN A 152     -12.792 -12.579  19.553  1.00 95.74      A    C  
ATOM   1273  CD  GLN A 152     -14.285 -12.730  19.258  1.00 95.70      A    C  
ATOM   1274  NE2 GLN A 152     -14.871 -11.774  18.574  1.00 87.72      A    N  
ATOM   1275  OE1 GLN A 152     -14.963 -13.658  19.674  1.00 89.01      A    O  
ATOM   1276  N   LEU A 153     -11.196 -11.636  23.796  1.00 97.99      A    N  
ATOM   1277  CA  LEU A 153     -11.081 -10.960  25.090  1.00 97.79      A    C  
ATOM   1278  C   LEU A 153      -9.687 -10.369  25.289  1.00 97.85      A    C  
ATOM   1279  O   LEU A 153      -9.559  -9.233  25.740  1.00 97.05      A    O  
ATOM   1280  CB  LEU A 153     -11.421 -11.938  26.223  1.00 97.14      A    C  
ATOM   1281  CG  LEU A 153     -12.909 -12.327  26.304  1.00 93.53      A    C  
ATOM   1282  CD1 LEU A 153     -13.086 -13.463  27.321  1.00 89.64      A    C  
ATOM   1283  CD2 LEU A 153     -13.783 -11.152  26.749  1.00 89.86      A    C  
ATOM   1284  N   PHE A 154      -8.630 -11.089  24.892  1.00 98.01      A    N  
ATOM   1285  CA  PHE A 154      -7.262 -10.574  24.929  1.00 97.97      A    C  
ATOM   1286  C   PHE A 154      -7.067  -9.342  24.046  1.00 98.09      A    C  
ATOM   1287  O   PHE A 154      -6.484  -8.353  24.485  1.00 97.64      A    O  
ATOM   1288  CB  PHE A 154      -6.265 -11.680  24.542  1.00 97.38      A    C  
ATOM   1289  CG  PHE A 154      -5.519 -12.209  25.734  1.00 93.21      A    C  
ATOM   1290  CD1 PHE A 154      -4.642 -11.356  26.426  1.00 86.83      A    C  
ATOM   1291  CD2 PHE A 154      -5.750 -13.520  26.208  1.00 85.54      A    C  
ATOM   1292  CE1 PHE A 154      -4.019 -11.798  27.610  1.00 81.73      A    C  
ATOM   1293  CE2 PHE A 154      -5.132 -13.964  27.386  1.00 80.40      A    C  
ATOM   1294  CZ  PHE A 154      -4.281 -13.096  28.089  1.00 80.04      A    C  
ATOM   1295  N   LEU A 155      -7.574  -9.379  22.818  1.00 98.18      A    N  
ATOM   1296  CA  LEU A 155      -7.505  -8.248  21.896  1.00 98.20      A    C  
ATOM   1297  C   LEU A 155      -8.244  -7.033  22.462  1.00 98.23      A    C  
ATOM   1298  O   LEU A 155      -7.732  -5.914  22.410  1.00 97.86      A    O  
ATOM   1299  CB  LEU A 155      -8.066  -8.678  20.529  1.00 98.04      A    C  
ATOM   1300  CG  LEU A 155      -7.991  -7.582  19.450  1.00 97.28      A    C  
ATOM   1301  CD1 LEU A 155      -6.560  -7.180  19.125  1.00 95.85      A    C  
ATOM   1302  CD2 LEU A 155      -8.652  -8.076  18.159  1.00 95.65      A    C  
ATOM   1303  N   GLN A 156      -9.415  -7.256  23.051  1.00 98.28      A    N  
ATOM   1304  CA  GLN A 156     -10.170  -6.207  23.722  1.00 98.29      A    C  
ATOM   1305  C   GLN A 156      -9.375  -5.599  24.886  1.00 98.22      A    C  
ATOM   1306  O   GLN A 156      -9.313  -4.376  25.009  1.00 97.51      A    O  
ATOM   1307  CB  GLN A 156     -11.514  -6.773  24.203  1.00 97.62      A    C  
ATOM   1308  CG  GLN A 156     -12.419  -5.682  24.797  1.00 96.28      A    C  
ATOM   1309  CD  GLN A 156     -13.751  -6.252  25.296  1.00 96.49      A    C  
ATOM   1310  NE2 GLN A 156     -14.857  -5.879  24.692  1.00 89.87      A    N  
ATOM   1311  OE1 GLN A 156     -13.799  -7.025  26.229  1.00 90.50      A    O  
ATOM   1312  N   GLU A 157      -8.731  -6.436  25.707  1.00 98.15      A    N  
ATOM   1313  CA  GLU A 157      -7.929  -5.973  26.847  1.00 97.93      A    C  
ATOM   1314  C   GLU A 157      -6.705  -5.158  26.401  1.00 98.07      A    C  
ATOM   1315  O   GLU A 157      -6.434  -4.097  26.951  1.00 97.29      A    O  
ATOM   1316  CB  GLU A 157      -7.524  -7.185  27.707  1.00 97.24      A    C  
ATOM   1317  CG  GLU A 157      -7.196  -6.805  29.162  1.00 88.52      A    C  
ATOM   1318  CD  GLU A 157      -8.407  -6.214  29.924  1.00 82.50      A    C  
ATOM   1319  OE1 GLU A 157      -8.193  -5.562  30.961  1.00 73.93      A    O  
ATOM   1320  OE2 GLU A 157      -9.570  -6.367  29.469  1.00 75.55      A    O1-
ATOM   1321  N   ILE A 158      -6.028  -5.603  25.338  1.00 97.93      A    N  
ATOM   1322  CA  ILE A 158      -4.929  -4.852  24.717  1.00 97.60      A    C  
ATOM   1323  C   ILE A 158      -5.419  -3.465  24.269  1.00 97.86      A    C  
ATOM   1324  O   ILE A 158      -4.774  -2.458  24.557  1.00 97.19      A    O  
ATOM   1325  CB  ILE A 158      -4.326  -5.673  23.547  1.00 96.06      A    C  
ATOM   1326  CG1 ILE A 158      -3.530  -6.883  24.097  1.00 85.91      A    C  
ATOM   1327  CG2 ILE A 158      -3.409  -4.808  22.664  1.00 84.34      A    C  
ATOM   1328  CD1 ILE A 158      -3.179  -7.921  23.016  1.00 82.15      A    C  
ATOM   1329  N   TYR A 159      -6.582  -3.398  23.629  1.00 98.11      A    N  
ATOM   1330  CA  TYR A 159      -7.148  -2.140  23.130  1.00 98.18      A    C  
ATOM   1331  C   TYR A 159      -7.737  -1.228  24.217  1.00 98.07      A    C  
ATOM   1332  O   TYR A 159      -8.047  -0.068  23.917  1.00 97.12      A    O  
ATOM   1333  CB  TYR A 159      -8.133  -2.426  21.995  1.00 97.92      A    C  
ATOM   1334  CG  TYR A 159      -7.455  -2.375  20.652  1.00 98.00      A    C  
ATOM   1335  CD1 TYR A 159      -7.200  -1.126  20.039  1.00 97.15      A    C  
ATOM   1336  CD2 TYR A 159      -7.015  -3.550  20.008  1.00 97.18      A    C  
ATOM   1337  CE1 TYR A 159      -6.521  -1.048  18.819  1.00 96.63      A    C  
ATOM   1338  CE2 TYR A 159      -6.329  -3.486  18.784  1.00 96.52      A    C  
ATOM   1339  CZ  TYR A 159      -6.085  -2.231  18.197  1.00 96.99      A    C  
ATOM   1340  OH  TYR A 159      -5.397  -2.160  17.006  1.00 95.90      A    O  
ATOM   1341  N   LYS A 160      -7.840  -1.688  25.473  1.00 98.21      A    N  
ATOM   1342  CA  LYS A 160      -8.116  -0.808  26.615  1.00 98.14      A    C  
ATOM   1343  C   LYS A 160      -6.884  -0.006  27.052  1.00 97.99      A    C  
ATOM   1344  O   LYS A 160      -7.036   0.958  27.789  1.00 96.95      A    O  
ATOM   1345  CB  LYS A 160      -8.667  -1.618  27.801  1.00 97.95      A    C  
ATOM   1346  CG  LYS A 160     -10.085  -2.153  27.552  1.00 97.02      A    C  
ATOM   1347  CD  LYS A 160     -10.470  -3.080  28.715  1.00 95.17      A    C  
ATOM   1348  CE  LYS A 160     -11.756  -3.846  28.432  1.00 91.53      A    C  
ATOM   1349  NZ  LYS A 160     -11.915  -4.920  29.438  1.00 85.11      A    N1+
ATOM   1350  N   ASN A 161      -5.692  -0.375  26.597  1.00 97.73      A    N  
ATOM   1351  CA  ASN A 161      -4.467   0.335  26.949  1.00 97.43      A    C  
ATOM   1352  C   ASN A 161      -4.510   1.798  26.439  1.00 97.67      A    C  
ATOM   1353  O   ASN A 161      -4.630   2.015  25.233  1.00 97.24      A    O  
ATOM   1354  CB  ASN A 161      -3.263  -0.438  26.398  1.00 96.63      A    C  
ATOM   1355  CG  ASN A 161      -1.952   0.195  26.824  1.00 95.31      A    C  
ATOM   1356  ND2 ASN A 161      -1.162  -0.500  27.619  1.00 86.63      A    N  
ATOM   1357  OD1 ASN A 161      -1.638   1.316  26.487  1.00 87.97      A    O  
ATOM   1358  N   PRO A 162      -4.360   2.790  27.333  1.00 97.26      A    N  
ATOM   1359  CA  PRO A 162      -4.478   4.200  26.953  1.00 96.74      A    C  
ATOM   1360  C   PRO A 162      -3.452   4.644  25.897  1.00 96.84      A    C  
ATOM   1361  O   PRO A 162      -3.783   5.438  25.021  1.00 96.07      A    O  
ATOM   1362  CB  PRO A 162      -4.301   5.000  28.249  1.00 95.72      A    C  
ATOM   1363  CG  PRO A 162      -4.710   4.011  29.339  1.00 93.13      A    C  
ATOM   1364  CD  PRO A 162      -4.252   2.669  28.771  1.00 96.00      A    C  
ATOM   1365  N   ARG A 163      -2.225   4.115  25.950  1.00 96.46      A    N  
ATOM   1366  CA  ARG A 163      -1.171   4.439  24.983  1.00 96.11      A    C  
ATOM   1367  C   ARG A 163      -1.510   3.898  23.599  1.00 96.74      A    C  
ATOM   1368  O   ARG A 163      -1.337   4.603  22.612  1.00 96.20      A    O  
ATOM   1369  CB  ARG A 163       0.196   3.906  25.434  1.00 94.75      A    C  
ATOM   1370  CG  ARG A 163       0.755   4.661  26.662  1.00 89.37      A    C  
ATOM   1371  CD  ARG A 163       2.080   4.063  27.146  1.00 84.75      A    C  
ATOM   1372  NE  ARG A 163       3.153   4.118  26.150  1.00 79.49      A    N  
ATOM   1373  CZ  ARG A 163       4.104   5.050  26.015  1.00 75.07      A    C  
ATOM   1374  NH1 ARG A 163       4.166   6.124  26.753  1.00 65.46      A    N1+
ATOM   1375  NH2 ARG A 163       5.030   4.902  25.129  1.00 69.17      A    N  
ATOM   1376  N   LEU A 164      -2.053   2.691  23.514  1.00 97.40      A    N  
ATOM   1377  CA  LEU A 164      -2.499   2.141  22.238  1.00 97.90      A    C  
ATOM   1378  C   LEU A 164      -3.684   2.927  21.677  1.00 97.93      A    C  
ATOM   1379  O   LEU A 164      -3.694   3.255  20.490  1.00 97.48      A    O  
ATOM   1380  CB  LEU A 164      -2.826   0.645  22.405  1.00 97.91      A    C  
ATOM   1381  CG  LEU A 164      -3.276  -0.026  21.093  1.00 97.27      A    C  
ATOM   1382  CD1 LEU A 164      -2.223   0.050  19.986  1.00 96.07      A    C  
ATOM   1383  CD2 LEU A 164      -3.569  -1.505  21.353  1.00 95.99      A    C  
ATOM   1384  N   GLN A 165      -4.648   3.287  22.520  1.00 98.18      A    N  
ATOM   1385  CA  GLN A 165      -5.772   4.128  22.109  1.00 98.08      A    C  
ATOM   1386  C   GLN A 165      -5.299   5.484  21.569  1.00 97.72      A    C  
ATOM   1387  O   GLN A 165      -5.791   5.929  20.540  1.00 96.87      A    O  
ATOM   1388  CB  GLN A 165      -6.740   4.326  23.280  1.00 97.94      A    C  
ATOM   1389  CG  GLN A 165      -7.499   3.044  23.647  1.00 97.10      A    C  
ATOM   1390  CD  GLN A 165      -8.586   3.277  24.694  1.00 96.94      A    C  
ATOM   1391  NE2 GLN A 165      -9.225   2.230  25.156  1.00 90.90      A    N  
ATOM   1392  OE1 GLN A 165      -8.897   4.385  25.090  1.00 91.41      A    O  
ATOM   1393  N   GLU A 166      -4.315   6.098  22.215  1.00 97.60      A    N  
ATOM   1394  CA  GLU A 166      -3.715   7.345  21.750  1.00 97.32      A    C  
ATOM   1395  C   GLU A 166      -3.006   7.174  20.402  1.00 97.19      A    C  
ATOM   1396  O   GLU A 166      -3.195   7.993  19.505  1.00 96.10      A    O  
ATOM   1397  CB  GLU A 166      -2.758   7.899  22.817  1.00 96.64      A    C  
ATOM   1398  CG  GLU A 166      -2.316   9.317  22.456  1.00 93.02      A    C  
ATOM   1399  CD  GLU A 166      -1.386   9.974  23.480  1.00 91.08      A    C  
ATOM   1400  OE1 GLU A 166      -0.726  10.965  23.085  1.00 85.11      A    O  
ATOM   1401  OE2 GLU A 166      -1.305   9.543  24.647  1.00 86.76      A    O1-
ATOM   1402  N   ALA A 167      -2.263   6.078  20.215  1.00 97.33      A    N  
ATOM   1403  CA  ALA A 167      -1.600   5.787  18.944  1.00 97.13      A    C  
ATOM   1404  C   ALA A 167      -2.608   5.640  17.792  1.00 96.78      A    C  
ATOM   1405  O   ALA A 167      -2.398   6.191  16.709  1.00 95.88      A    O  
ATOM   1406  CB  ALA A 167      -0.746   4.528  19.102  1.00 97.04      A    C  
ATOM   1407  N   ILE A 168      -3.730   4.948  18.025  1.00 96.97      A    N  
ATOM   1408  CA  ILE A 168      -4.789   4.842  17.019  1.00 96.51      A    C  
ATOM   1409  C   ILE A 168      -5.434   6.207  16.758  1.00 95.81      A    C  
ATOM   1410  O   ILE A 168      -5.646   6.561  15.605  1.00 94.83      A    O  
ATOM   1411  CB  ILE A 168      -5.861   3.805  17.419  1.00 96.42      A    C  
ATOM   1412  CG1 ILE A 168      -5.287   2.386  17.642  1.00 94.95      A    C  
ATOM   1413  CG2 ILE A 168      -6.970   3.743  16.351  1.00 95.60      A    C  
ATOM   1414  CD1 ILE A 168      -4.542   1.770  16.460  1.00 90.31      A    C  
ATOM   1415  N   PHE A 169      -5.703   6.989  17.812  1.00 96.41      A    N  
ATOM   1416  CA  PHE A 169      -6.280   8.321  17.674  1.00 95.97      A    C  
ATOM   1417  C   PHE A 169      -5.390   9.234  16.816  1.00 95.13      A    C  
ATOM   1418  O   PHE A 169      -5.900   9.864  15.888  1.00 94.16      A    O  
ATOM   1419  CB  PHE A 169      -6.533   8.928  19.058  1.00 95.97      A    C  
ATOM   1420  CG  PHE A 169      -7.023  10.361  18.978  1.00 95.78      A    C  
ATOM   1421  CD1 PHE A 169      -6.136  11.428  19.223  1.00 94.44      A    C  
ATOM   1422  CD2 PHE A 169      -8.343  10.636  18.593  1.00 94.48      A    C  
ATOM   1423  CE1 PHE A 169      -6.563  12.753  19.076  1.00 93.72      A    C  
ATOM   1424  CE2 PHE A 169      -8.778  11.956  18.442  1.00 93.60      A    C  
ATOM   1425  CZ  PHE A 169      -7.892  13.023  18.680  1.00 93.93      A    C  
ATOM   1426  N   GLN A 170      -4.081   9.253  17.057  1.00 95.43      A    N  
ATOM   1427  CA  GLN A 170      -3.145  10.066  16.275  1.00 94.82      A    C  
ATOM   1428  C   GLN A 170      -3.084   9.643  14.801  1.00 93.91      A    C  
ATOM   1429  O   GLN A 170      -3.018  10.487  13.917  1.00 92.13      A    O  
ATOM   1430  CB  GLN A 170      -1.745   9.997  16.890  1.00 94.57      A    C  
ATOM   1431  CG  GLN A 170      -1.643  10.749  18.214  1.00 92.68      A    C  
ATOM   1432  CD  GLN A 170      -0.201  10.896  18.699  1.00 92.19      A    C  
ATOM   1433  NE2 GLN A 170      -0.005  11.204  19.958  1.00 85.42      A    N  
ATOM   1434  OE1 GLN A 170       0.757  10.763  17.957  1.00 86.25      A    O  
ATOM   1435  N   GLN A 171      -3.150   8.344  14.525  1.00 94.19      A    N  
ATOM   1436  CA  GLN A 171      -3.167   7.840  13.148  1.00 93.25      A    C  
ATOM   1437  C   GLN A 171      -4.506   8.094  12.449  1.00 92.21      A    C  
ATOM   1438  O   GLN A 171      -4.537   8.465  11.279  1.00 89.96      A    O  
ATOM   1439  CB  GLN A 171      -2.854   6.345  13.141  1.00 92.95      A    C  
ATOM   1440  CG  GLN A 171      -1.389   6.053  13.506  1.00 91.78      A    C  
ATOM   1441  CD  GLN A 171      -1.086   4.560  13.442  1.00 91.16      A    C  
ATOM   1442  NE2 GLN A 171      -0.112   4.096  14.181  1.00 82.05      A    N  
ATOM   1443  OE1 GLN A 171      -1.697   3.793  12.725  1.00 83.08      A    O  
ATOM   1444  N   SER A 172      -5.604   7.853  13.169  1.00 92.76      A    N  
ATOM   1445  CA  SER A 172      -6.949   8.013  12.626  1.00 92.60      A    C  
ATOM   1446  C   SER A 172      -7.975   8.318  13.725  1.00 93.35      A    C  
ATOM   1447  O   SER A 172      -8.498   7.399  14.360  1.00 92.47      A    O  
ATOM   1448  CB  SER A 172      -7.346   6.745  11.863  1.00 91.66      A    C  
ATOM   1449  OG  SER A 172      -8.640   6.907  11.327  1.00 87.01      A    O  
ATOM   1450  N   PRO A 173      -8.347   9.589  13.897  1.00 92.63      A    N  
ATOM   1451  CA  PRO A 173      -9.415   9.964  14.827  1.00 92.44      A    C  
ATOM   1452  C   PRO A 173     -10.738   9.238  14.548  1.00 92.77      A    C  
ATOM   1453  O   PRO A 173     -11.476   8.876  15.469  1.00 91.51      A    O  
ATOM   1454  CB  PRO A 173      -9.565  11.481  14.666  1.00 91.59      A    C  
ATOM   1455  CG  PRO A 173      -8.195  11.935  14.184  1.00 89.70      A    C  
ATOM   1456  CD  PRO A 173      -7.710  10.763  13.329  1.00 92.09      A    C  
ATOM   1457  N   SER A 174     -11.035   8.964  13.276  1.00 91.90      A    N  
ATOM   1458  CA  SER A 174     -12.244   8.235  12.886  1.00 91.45      A    C  
ATOM   1459  C   SER A 174     -12.191   6.753  13.265  1.00 92.83      A    C  
ATOM   1460  O   SER A 174     -13.194   6.215  13.722  1.00 91.63      A    O  
ATOM   1461  CB  SER A 174     -12.506   8.394  11.381  1.00 88.93      A    C  
ATOM   1462  OG  SER A 174     -11.449   7.875  10.609  1.00 77.81      A    O  
ATOM   1463  N   MET A 175     -11.030   6.100  13.140  1.00 93.28      A    N  
ATOM   1464  CA  MET A 175     -10.837   4.719  13.576  1.00 93.76      A    C  
ATOM   1465  C   MET A 175     -10.968   4.598  15.092  1.00 94.46      A    C  
ATOM   1466  O   MET A 175     -11.654   3.700  15.577  1.00 93.58      A    O  
ATOM   1467  CB  MET A 175      -9.471   4.209  13.105  1.00 93.31      A    C  
ATOM   1468  CG  MET A 175      -9.209   2.741  13.478  1.00 88.04      A    C  
ATOM   1469  SD  MET A 175     -10.425   1.542  12.836  1.00 86.18      A    S  
ATOM   1470  CE  MET A 175     -10.179   1.740  11.072  1.00 77.68      A    C  
ATOM   1471  N   TYR A 176     -10.390   5.524  15.837  1.00 94.64      A    N  
ATOM   1472  CA  TYR A 176     -10.553   5.565  17.282  1.00 95.54      A    C  
ATOM   1473  C   TYR A 176     -12.031   5.653  17.676  1.00 95.62      A    C  
ATOM   1474  O   TYR A 176     -12.543   4.799  18.401  1.00 95.22      A    O  
ATOM   1475  CB  TYR A 176      -9.744   6.731  17.861  1.00 96.13      A    C  
ATOM   1476  CG  TYR A 176      -9.983   6.900  19.338  1.00 96.34      A    C  
ATOM   1477  CD1 TYR A 176     -10.950   7.815  19.804  1.00 95.49      A    C  
ATOM   1478  CD2 TYR A 176      -9.311   6.075  20.253  1.00 95.56      A    C  
ATOM   1479  CE1 TYR A 176     -11.252   7.892  21.168  1.00 95.34      A    C  
ATOM   1480  CE2 TYR A 176      -9.602   6.148  21.627  1.00 95.47      A    C  
ATOM   1481  CZ  TYR A 176     -10.573   7.058  22.082  1.00 95.76      A    C  
ATOM   1482  OH  TYR A 176     -10.870   7.125  23.413  1.00 94.88      A    O  
ATOM   1483  N   LYS A 177     -12.758   6.628  17.139  1.00 95.22      A    N  
ATOM   1484  CA  LYS A 177     -14.164   6.881  17.481  1.00 94.61      A    C  
ATOM   1485  C   LYS A 177     -15.107   5.761  17.044  1.00 94.67      A    C  
ATOM   1486  O   LYS A 177     -16.037   5.424  17.766  1.00 93.38      A    O  
ATOM   1487  CB  LYS A 177     -14.577   8.233  16.885  1.00 93.55      A    C  
ATOM   1488  CG  LYS A 177     -15.997   8.655  17.304  1.00 88.57      A    C  
ATOM   1489  CD  LYS A 177     -16.339  10.038  16.740  1.00 83.40      A    C  
ATOM   1490  CE  LYS A 177     -17.745  10.449  17.162  1.00 73.54      A    C  
ATOM   1491  NZ  LYS A 177     -18.091  11.817  16.689  1.00 65.35      A    N1+
ATOM   1492  N   ASN A 178     -14.901   5.203  15.860  1.00 94.93      A    N  
ATOM   1493  CA  ASN A 178     -15.865   4.299  15.229  1.00 94.34      A    C  
ATOM   1494  C   ASN A 178     -15.513   2.813  15.349  1.00 94.73      A    C  
ATOM   1495  O   ASN A 178     -16.357   1.969  15.053  1.00 92.90      A    O  
ATOM   1496  CB  ASN A 178     -16.044   4.679  13.749  1.00 92.76      A    C  
ATOM   1497  CG  ASN A 178     -16.557   6.086  13.545  1.00 89.87      A    C  
ATOM   1498  ND2 ASN A 178     -15.990   6.800  12.589  1.00 81.81      A    N  
ATOM   1499  OD1 ASN A 178     -17.469   6.569  14.193  1.00 82.63      A    O  
ATOM   1500  N   ALA A 179     -14.286   2.474  15.749  1.00 94.85      A    N  
ATOM   1501  CA  ALA A 179     -13.841   1.093  15.906  1.00 95.25      A    C  
ATOM   1502  C   ALA A 179     -13.325   0.796  17.316  1.00 96.28      A    C  
ATOM   1503  O   ALA A 179     -13.871  -0.087  17.969  1.00 95.78      A    O  
ATOM   1504  CB  ALA A 179     -12.824   0.752  14.811  1.00 94.24      A    C  
ATOM   1505  N   VAL A 180     -12.333   1.530  17.815  1.00 96.78      A    N  
ATOM   1506  CA  VAL A 180     -11.729   1.246  19.129  1.00 97.49      A    C  
ATOM   1507  C   VAL A 180     -12.747   1.398  20.252  1.00 97.50      A    C  
ATOM   1508  O   VAL A 180     -12.990   0.444  20.993  1.00 97.26      A    O  
ATOM   1509  CB  VAL A 180     -10.496   2.125  19.408  1.00 97.39      A    C  
ATOM   1510  CG1 VAL A 180      -9.904   1.874  20.796  1.00 96.35      A    C  
ATOM   1511  CG2 VAL A 180      -9.398   1.860  18.372  1.00 96.33      A    C  
ATOM   1512  N   VAL A 181     -13.391   2.556  20.360  1.00 97.32      A    N  
ATOM   1513  CA  VAL A 181     -14.356   2.826  21.440  1.00 97.34      A    C  
ATOM   1514  C   VAL A 181     -15.521   1.817  21.442  1.00 97.41      A    C  
ATOM   1515  O   VAL A 181     -15.758   1.213  22.488  1.00 96.80      A    O  
ATOM   1516  CB  VAL A 181     -14.843   4.288  21.420  1.00 96.79      A    C  
ATOM   1517  CG1 VAL A 181     -15.969   4.551  22.417  1.00 94.29      A    C  
ATOM   1518  CG2 VAL A 181     -13.689   5.235  21.745  1.00 94.47      A    C  
ATOM   1519  N   PRO A 182     -16.203   1.530  20.317  1.00 96.88      A    N  
ATOM   1520  CA  PRO A 182     -17.235   0.492  20.296  1.00 96.20      A    C  
ATOM   1521  C   PRO A 182     -16.702  -0.905  20.635  1.00 96.50      A    C  
ATOM   1522  O   PRO A 182     -17.406  -1.676  21.290  1.00 95.58      A    O  
ATOM   1523  CB  PRO A 182     -17.819   0.518  18.882  1.00 94.61      A    C  
ATOM   1524  CG  PRO A 182     -17.531   1.937  18.405  1.00 91.94      A    C  
ATOM   1525  CD  PRO A 182     -16.187   2.237  19.054  1.00 94.99      A    C  
ATOM   1526  N   TYR A 183     -15.484  -1.244  20.221  1.00 96.91      A    N  
ATOM   1527  CA  TYR A 183     -14.910  -2.572  20.446  1.00 97.40      A    C  
ATOM   1528  C   TYR A 183     -14.614  -2.841  21.926  1.00 97.69      A    C  
ATOM   1529  O   TYR A 183     -15.003  -3.886  22.437  1.00 97.11      A    O  
ATOM   1530  CB  TYR A 183     -13.654  -2.751  19.597  1.00 97.49      A    C  
ATOM   1531  CG  TYR A 183     -13.123  -4.164  19.631  1.00 97.81      A    C  
ATOM   1532  CD1 TYR A 183     -11.969  -4.489  20.379  1.00 97.20      A    C  
ATOM   1533  CD2 TYR A 183     -13.799  -5.180  18.926  1.00 97.27      A    C  
ATOM   1534  CE1 TYR A 183     -11.499  -5.813  20.416  1.00 96.93      A    C  
ATOM   1535  CE2 TYR A 183     -13.338  -6.503  18.963  1.00 96.98      A    C  
ATOM   1536  CZ  TYR A 183     -12.191  -6.808  19.701  1.00 97.32      A    C  
ATOM   1537  OH  TYR A 183     -11.745  -8.113  19.741  1.00 96.58      A    O  
ATOM   1538  N   VAL A 184     -14.004  -1.893  22.630  1.00 97.87      A    N  
ATOM   1539  CA  VAL A 184     -13.667  -2.064  24.056  1.00 97.71      A    C  
ATOM   1540  C   VAL A 184     -14.890  -2.101  24.974  1.00 97.76      A    C  
ATOM   1541  O   VAL A 184     -14.796  -2.632  26.078  1.00 96.18      A    O  
ATOM   1542  CB  VAL A 184     -12.649  -1.014  24.559  1.00 96.76      A    C  
ATOM   1543  CG1 VAL A 184     -11.343  -1.098  23.774  1.00 89.70      A    C  
ATOM   1544  CG2 VAL A 184     -13.188   0.416  24.504  1.00 90.58      A    C  
ATOM   1545  N   HIS A 185     -16.034  -1.616  24.511  1.00 97.61      A    N  
ATOM   1546  CA  HIS A 185     -17.314  -1.675  25.230  1.00 97.33      A    C  
ATOM   1547  C   HIS A 185     -18.223  -2.819  24.750  1.00 96.99      A    C  
ATOM   1548  O   HIS A 185     -19.325  -2.992  25.264  1.00 94.72      A    O  
ATOM   1549  CB  HIS A 185     -18.026  -0.322  25.123  1.00 96.79      A    C  
ATOM   1550  CG  HIS A 185     -17.282   0.801  25.776  1.00 95.24      A    C  
ATOM   1551  CD2 HIS A 185     -17.362   1.226  27.086  1.00 81.21      A    C  
ATOM   1552  ND1 HIS A 185     -16.361   1.617  25.168  1.00 79.55      A    N  
ATOM   1553  CE1 HIS A 185     -15.900   2.491  26.072  1.00 83.64      A    C  
ATOM   1554  NE2 HIS A 185     -16.494   2.284  27.243  1.00 86.69      A    N  
ATOM   1555  N   SER A 186     -17.797  -3.606  23.763  1.00 96.49      A    N  
ATOM   1556  CA  SER A 186     -18.581  -4.722  23.261  1.00 95.89      A    C  
ATOM   1557  C   SER A 186     -18.602  -5.887  24.250  1.00 96.02      A    C  
ATOM   1558  O   SER A 186     -17.597  -6.199  24.889  1.00 93.44      A    O  
ATOM   1559  CB  SER A 186     -18.032  -5.190  21.910  1.00 93.95      A    C  
ATOM   1560  OG  SER A 186     -18.852  -6.212  21.373  1.00 84.25      A    O  
ATOM   1561  N   SER A 187     -19.733  -6.595  24.332  1.00 96.30      A    N  
ATOM   1562  CA  SER A 187     -19.841  -7.850  25.089  1.00 95.78      A    C  
ATOM   1563  C   SER A 187     -19.146  -9.031  24.399  1.00 95.53      A    C  
ATOM   1564  O   SER A 187     -18.992 -10.080  25.012  1.00 90.67      A    O  
ATOM   1565  CB  SER A 187     -21.309  -8.192  25.330  1.00 94.25      A    C  
ATOM   1566  OG  SER A 187     -21.978  -8.464  24.108  1.00 87.38      A    O  
ATOM   1567  N   LEU A 188     -18.814  -8.903  23.129  1.00 94.91      A    N  
ATOM   1568  CA  LEU A 188     -18.206  -9.928  22.267  1.00 94.78      A    C  
ATOM   1569  C   LEU A 188     -18.993 -11.257  22.183  1.00 93.82      A    C  
ATOM   1570  O   LEU A 188     -18.487 -12.232  21.641  1.00 88.97      A    O  
ATOM   1571  CB  LEU A 188     -16.726 -10.133  22.633  1.00 93.60      A    C  
ATOM   1572  CG  LEU A 188     -15.855  -8.866  22.523  1.00 93.45      A    C  
ATOM   1573  CD1 LEU A 188     -14.445  -9.185  23.006  1.00 90.80      A    C  
ATOM   1574  CD2 LEU A 188     -15.770  -8.356  21.083  1.00 90.81      A    C  
ATOM   1575  N   GLN A 189     -20.242 -11.298  22.639  1.00 92.97      A    N  
ATOM   1576  CA  GLN A 189     -21.046 -12.531  22.632  1.00 91.16      A    C  
ATOM   1577  C   GLN A 189     -21.317 -13.072  21.225  1.00 90.57      A    C  
ATOM   1578  O   GLN A 189     -21.504 -14.275  21.036  1.00 84.46      A    O  
ATOM   1579  CB  GLN A 189     -22.401 -12.269  23.306  1.00 88.72      A    C  
ATOM   1580  CG  GLN A 189     -22.294 -12.103  24.820  1.00 79.01      A    C  
ATOM   1581  CD  GLN A 189     -23.673 -11.998  25.486  1.00 70.64      A    C  
ATOM   1582  NE2 GLN A 189     -23.738 -12.035  26.784  1.00 59.48      A    N  
ATOM   1583  OE1 GLN A 189     -24.705 -11.887  24.831  1.00 61.30      A    O  
ATOM   1584  N   LYS A 190     -21.398 -12.206  20.223  1.00 91.40      A    N  
ATOM   1585  CA  LYS A 190     -21.617 -12.592  18.831  1.00 90.65      A    C  
ATOM   1586  C   LYS A 190     -20.571 -11.947  17.940  1.00 92.08      A    C  
ATOM   1587  O   LYS A 190     -20.528 -10.726  17.828  1.00 88.77      A    O  
ATOM   1588  CB  LYS A 190     -23.035 -12.214  18.364  1.00 86.70      A    C  
ATOM   1589  CG  LYS A 190     -24.116 -13.081  19.020  1.00 74.24      A    C  
ATOM   1590  CD  LYS A 190     -25.490 -12.756  18.438  1.00 68.48      A    C  
ATOM   1591  CE  LYS A 190     -26.557 -13.644  19.082  1.00 57.59      A    C  
ATOM   1592  NZ  LYS A 190     -27.912 -13.379  18.549  1.00 50.00      A    N1+
ATOM   1593  N   ARG A 191     -19.797 -12.776  17.248  1.00 90.95      A    N  
ATOM   1594  CA  ARG A 191     -18.835 -12.321  16.232  1.00 92.06      A    C  
ATOM   1595  C   ARG A 191     -19.545 -12.082  14.890  1.00 91.04      A    C  
ATOM   1596  O   ARG A 191     -19.458 -12.886  13.971  1.00 87.08      A    O  
ATOM   1597  CB  ARG A 191     -17.659 -13.301  16.149  1.00 91.94      A    C  
ATOM   1598  CG  ARG A 191     -16.475 -12.641  15.447  1.00 91.12      A    C  
ATOM   1599  CD  ARG A 191     -15.244 -13.555  15.450  1.00 91.12      A    C  
ATOM   1600  NE  ARG A 191     -14.066 -12.826  14.980  1.00 90.45      A    N  
ATOM   1601  CZ  ARG A 191     -13.484 -12.882  13.792  1.00 93.35      A    C  
ATOM   1602  NH1 ARG A 191     -13.885 -13.676  12.843  1.00 86.73      A    N1+
ATOM   1603  NH2 ARG A 191     -12.473 -12.126  13.544  1.00 87.85      A    N  
ATOM   1604  N   ASN A 192     -20.271 -10.985  14.807  1.00 91.31      A    N  
ATOM   1605  CA  ASN A 192     -20.953 -10.584  13.578  1.00 90.69      A    C  
ATOM   1606  C   ASN A 192     -19.986  -9.899  12.586  1.00 91.62      A    C  
ATOM   1607  O   ASN A 192     -18.812  -9.668  12.880  1.00 89.76      A    O  
ATOM   1608  CB  ASN A 192     -22.188  -9.735  13.953  1.00 87.88      A    C  
ATOM   1609  CG  ASN A 192     -21.836  -8.397  14.574  1.00 84.62      A    C  
ATOM   1610  ND2 ASN A 192     -22.626  -7.936  15.525  1.00 77.71      A    N  
ATOM   1611  OD1 ASN A 192     -20.889  -7.741  14.211  1.00 74.71      A    O  
ATOM   1612  N   THR A 193     -20.490  -9.547  11.408  1.00 89.71      A    N  
ATOM   1613  CA  THR A 193     -19.686  -8.908  10.343  1.00 89.33      A    C  
ATOM   1614  C   THR A 193     -19.033  -7.595  10.787  1.00 90.86      A    C  
ATOM   1615  O   THR A 193     -17.914  -7.306  10.378  1.00 89.15      A    O  
ATOM   1616  CB  THR A 193     -20.567  -8.634   9.114  1.00 86.34      A    C  
ATOM   1617  CG2 THR A 193     -19.755  -8.218   7.889  1.00 72.81      A    C  
ATOM   1618  OG1 THR A 193     -21.288  -9.793   8.775  1.00 74.23      A    O  
ATOM   1619  N   ASN A 194     -19.698  -6.806  11.629  1.00 89.71      A    N  
ATOM   1620  CA  ASN A 194     -19.123  -5.559  12.132  1.00 90.16      A    C  
ATOM   1621  C   ASN A 194     -17.947  -5.815  13.069  1.00 91.93      A    C  
ATOM   1622  O   ASN A 194     -16.895  -5.212  12.876  1.00 91.08      A    O  
ATOM   1623  CB  ASN A 194     -20.204  -4.706  12.829  1.00 88.28      A    C  
ATOM   1624  CG  ASN A 194     -20.812  -3.657  11.924  1.00 80.12      A    C  
ATOM   1625  ND2 ASN A 194     -21.884  -3.039  12.366  1.00 70.79      A    N  
ATOM   1626  OD1 ASN A 194     -20.334  -3.337  10.845  1.00 71.89      A    O  
ATOM   1627  N   ILE A 195     -18.090  -6.732  14.030  1.00 92.94      A    N  
ATOM   1628  CA  ILE A 195     -17.010  -7.099  14.952  1.00 94.04      A    C  
ATOM   1629  C   ILE A 195     -15.837  -7.691  14.166  1.00 94.62      A    C  
ATOM   1630  O   ILE A 195     -14.720  -7.210  14.315  1.00 94.01      A    O  
ATOM   1631  CB  ILE A 195     -17.510  -8.028  16.069  1.00 93.87      A    C  
ATOM   1632  CG1 ILE A 195     -18.442  -7.222  17.003  1.00 90.80      A    C  
ATOM   1633  CG2 ILE A 195     -16.340  -8.638  16.867  1.00 91.36      A    C  
ATOM   1634  CD1 ILE A 195     -19.125  -8.049  18.087  1.00 83.52      A    C  
ATOM   1635  N   LYS A 196     -16.104  -8.639  13.250  1.00 93.71      A    N  
ATOM   1636  CA  LYS A 196     -15.073  -9.214  12.375  1.00 93.89      A    C  
ATOM   1637  C   LYS A 196     -14.303  -8.129  11.610  1.00 94.45      A    C  
ATOM   1638  O   LYS A 196     -13.074  -8.149  11.556  1.00 93.92      A    O  
ATOM   1639  CB  LYS A 196     -15.719 -10.234  11.424  1.00 92.71      A    C  
ATOM   1640  CG  LYS A 196     -14.710 -10.784  10.421  1.00 88.47      A    C  
ATOM   1641  CD  LYS A 196     -15.266 -11.907   9.530  1.00 86.48      A    C  
ATOM   1642  CE  LYS A 196     -14.236 -12.162   8.430  1.00 78.93      A    C  
ATOM   1643  NZ  LYS A 196     -14.391 -13.449   7.728  1.00 74.09      A    N1+
ATOM   1644  N   ARG A 197     -15.007  -7.168  11.017  1.00 93.51      A    N  
ATOM   1645  CA  ARG A 197     -14.384  -6.066  10.274  1.00 93.12      A    C  
ATOM   1646  C   ARG A 197     -13.544  -5.167  11.180  1.00 94.13      A    C  
ATOM   1647  O   ARG A 197     -12.459  -4.761  10.777  1.00 93.34      A    O  
ATOM   1648  CB  ARG A 197     -15.474  -5.265   9.549  1.00 91.12      A    C  
ATOM   1649  CG  ARG A 197     -14.889  -4.152   8.654  1.00 84.08      A    C  
ATOM   1650  CD  ARG A 197     -15.987  -3.347   7.966  1.00 80.93      A    C  
ATOM   1651  NE  ARG A 197     -16.777  -2.561   8.930  1.00 74.49      A    N  
ATOM   1652  CZ  ARG A 197     -16.904  -1.238   8.981  1.00 69.22      A    C  
ATOM   1653  NH1 ARG A 197     -16.332  -0.460   8.092  1.00 60.55      A    N1+
ATOM   1654  NH2 ARG A 197     -17.600  -0.681   9.925  1.00 62.66      A    N  
ATOM   1655  N   ILE A 198     -14.057  -4.862  12.380  1.00 94.60      A    N  
ATOM   1656  CA  ILE A 198     -13.321  -4.077  13.374  1.00 95.19      A    C  
ATOM   1657  C   ILE A 198     -12.069  -4.835  13.801  1.00 95.64      A    C  
ATOM   1658  O   ILE A 198     -10.989  -4.284  13.667  1.00 95.43      A    O  
ATOM   1659  CB  ILE A 198     -14.234  -3.699  14.563  1.00 94.95      A    C  
ATOM   1660  CG1 ILE A 198     -15.257  -2.627  14.123  1.00 92.82      A    C  
ATOM   1661  CG2 ILE A 198     -13.404  -3.182  15.751  1.00 93.10      A    C  
ATOM   1662  CD1 ILE A 198     -16.368  -2.369  15.141  1.00 89.78      A    C  
ATOM   1663  N   GLU A 199     -12.185  -6.100  14.206  1.00 96.06      A    N  
ATOM   1664  CA  GLU A 199     -11.047  -6.928  14.624  1.00 96.52      A    C  
ATOM   1665  C   GLU A 199      -9.966  -7.015  13.538  1.00 96.83      A    C  
ATOM   1666  O   GLU A 199      -8.802  -6.798  13.831  1.00 96.45      A    O  
ATOM   1667  CB  GLU A 199     -11.529  -8.342  14.989  1.00 96.60      A    C  
ATOM   1668  CG  GLU A 199     -12.242  -8.352  16.340  1.00 95.17      A    C  
ATOM   1669  CD  GLU A 199     -12.854  -9.703  16.704  1.00 96.35      A    C  
ATOM   1670  OE1 GLU A 199     -13.244  -9.871  17.875  1.00 92.46      A    O  
ATOM   1671  OE2 GLU A 199     -12.999 -10.583  15.818  1.00 94.12      A    O1-
ATOM   1672  N   ARG A 200     -10.363  -7.217  12.291  1.00 95.99      A    N  
ATOM   1673  CA  ARG A 200      -9.421  -7.239  11.168  1.00 95.48      A    C  
ATOM   1674  C   ARG A 200      -8.652  -5.921  11.029  1.00 95.75      A    C  
ATOM   1675  O   ARG A 200      -7.452  -5.935  10.780  1.00 94.79      A    O  
ATOM   1676  CB  ARG A 200     -10.176  -7.594   9.879  1.00 93.67      A    C  
ATOM   1677  CG  ARG A 200      -9.194  -7.935   8.740  1.00 85.47      A    C  
ATOM   1678  CD  ARG A 200      -9.936  -8.359   7.471  1.00 83.90      A    C  
ATOM   1679  NE  ARG A 200     -10.589  -7.216   6.827  1.00 76.78      A    N  
ATOM   1680  CZ  ARG A 200     -11.290  -7.265   5.693  1.00 72.82      A    C  
ATOM   1681  NH1 ARG A 200     -11.511  -8.387   5.080  1.00 65.10      A    N1+
ATOM   1682  NH2 ARG A 200     -11.757  -6.173   5.162  1.00 63.89      A    N  
ATOM   1683  N   GLN A 201      -9.326  -4.791  11.207  1.00 95.80      A    N  
ATOM   1684  CA  GLN A 201      -8.667  -3.479  11.198  1.00 95.46      A    C  
ATOM   1685  C   GLN A 201      -7.771  -3.293  12.421  1.00 96.19      A    C  
ATOM   1686  O   GLN A 201      -6.622  -2.888  12.273  1.00 95.38      A    O  
ATOM   1687  CB  GLN A 201      -9.714  -2.355  11.114  1.00 93.79      A    C  
ATOM   1688  CG  GLN A 201     -10.406  -2.265   9.743  1.00 86.47      A    C  
ATOM   1689  CD  GLN A 201      -9.486  -1.795   8.616  1.00 82.24      A    C  
ATOM   1690  NE2 GLN A 201      -9.871  -1.979   7.376  1.00 70.81      A    N  
ATOM   1691  OE1 GLN A 201      -8.423  -1.254   8.817  1.00 74.47      A    O  
ATOM   1692  N   LEU A 202      -8.261  -3.640  13.615  1.00 96.64      A    N  
ATOM   1693  CA  LEU A 202      -7.492  -3.503  14.850  1.00 97.10      A    C  
ATOM   1694  C   LEU A 202      -6.237  -4.382  14.845  1.00 97.32      A    C  
ATOM   1695  O   LEU A 202      -5.180  -3.921  15.261  1.00 97.02      A    O  
ATOM   1696  CB  LEU A 202      -8.383  -3.845  16.056  1.00 97.10      A    C  
ATOM   1697  CG  LEU A 202      -9.570  -2.892  16.318  1.00 95.97      A    C  
ATOM   1698  CD1 LEU A 202     -10.271  -3.307  17.607  1.00 94.23      A    C  
ATOM   1699  CD2 LEU A 202      -9.165  -1.427  16.427  1.00 93.79      A    C  
ATOM   1700  N   ILE A 203      -6.317  -5.599  14.301  1.00 97.59      A    N  
ATOM   1701  CA  ILE A 203      -5.163  -6.472  14.082  1.00 97.64      A    C  
ATOM   1702  C   ILE A 203      -4.197  -5.866  13.065  1.00 97.65      A    C  
ATOM   1703  O   ILE A 203      -2.992  -5.899  13.281  1.00 97.13      A    O  
ATOM   1704  CB  ILE A 203      -5.626  -7.881  13.666  1.00 97.35      A    C  
ATOM   1705  CG1 ILE A 203      -6.311  -8.611  14.843  1.00 94.10      A    C  
ATOM   1706  CG2 ILE A 203      -4.496  -8.737  13.088  1.00 94.87      A    C  
ATOM   1707  CD1 ILE A 203      -5.383  -9.072  15.976  1.00 83.98      A    C  
ATOM   1708  N   SER A 204      -4.705  -5.265  11.989  1.00 96.92      A    N  
ATOM   1709  CA  SER A 204      -3.858  -4.598  10.988  1.00 96.45      A    C  
ATOM   1710  C   SER A 204      -3.070  -3.430  11.589  1.00 96.68      A    C  
ATOM   1711  O   SER A 204      -1.891  -3.259  11.274  1.00 95.61      A    O  
ATOM   1712  CB  SER A 204      -4.708  -4.116   9.816  1.00 95.09      A    C  
ATOM   1713  OG  SER A 204      -3.884  -3.577   8.805  1.00 85.65      A    O  
ATOM   1714  N   TYR A 205      -3.673  -2.649  12.478  1.00 96.70      A    N  
ATOM   1715  CA  TYR A 205      -2.955  -1.625  13.231  1.00 96.72      A    C  
ATOM   1716  C   TYR A 205      -1.960  -2.244  14.210  1.00 97.12      A    C  
ATOM   1717  O   TYR A 205      -0.800  -1.834  14.254  1.00 96.60      A    O  
ATOM   1718  CB  TYR A 205      -3.934  -0.714  13.973  1.00 95.92      A    C  
ATOM   1719  CG  TYR A 205      -4.513   0.396  13.121  1.00 95.08      A    C  
ATOM   1720  CD1 TYR A 205      -3.850   1.634  13.035  1.00 92.79      A    C  
ATOM   1721  CD2 TYR A 205      -5.715   0.210  12.421  1.00 92.58      A    C  
ATOM   1722  CE1 TYR A 205      -4.381   2.677  12.253  1.00 91.17      A    C  
ATOM   1723  CE2 TYR A 205      -6.254   1.242  11.638  1.00 91.02      A    C  
ATOM   1724  CZ  TYR A 205      -5.585   2.478  11.555  1.00 91.58      A    C  
ATOM   1725  OH  TYR A 205      -6.113   3.485  10.799  1.00 89.20      A    O  
ATOM   1726  N   LEU A 206      -2.388  -3.261  14.970  1.00 97.44      A    N  
ATOM   1727  CA  LEU A 206      -1.587  -3.851  16.031  1.00 97.83      A    C  
ATOM   1728  C   LEU A 206      -0.312  -4.506  15.493  1.00 97.90      A    C  
ATOM   1729  O   LEU A 206       0.760  -4.232  16.016  1.00 97.56      A    O  
ATOM   1730  CB  LEU A 206      -2.447  -4.845  16.825  1.00 97.74      A    C  
ATOM   1731  CG  LEU A 206      -1.761  -5.371  18.099  1.00 96.15      A    C  
ATOM   1732  CD1 LEU A 206      -1.562  -4.275  19.141  1.00 93.62      A    C  
ATOM   1733  CD2 LEU A 206      -2.627  -6.462  18.717  1.00 93.72      A    C  
ATOM   1734  N   GLN A 207      -0.409  -5.307  14.424  1.00 97.90      A    N  
ATOM   1735  CA  GLN A 207       0.770  -5.928  13.822  1.00 97.72      A    C  
ATOM   1736  C   GLN A 207       1.774  -4.877  13.346  1.00 97.77      A    C  
ATOM   1737  O   GLN A 207       2.967  -5.021  13.563  1.00 96.75      A    O  
ATOM   1738  CB  GLN A 207       0.386  -6.927  12.706  1.00 96.88      A    C  
ATOM   1739  CG  GLN A 207      -0.260  -6.362  11.434  1.00 94.89      A    C  
ATOM   1740  CD  GLN A 207       0.689  -5.649  10.479  1.00 95.22      A    C  
ATOM   1741  NE2 GLN A 207       0.228  -4.599   9.831  1.00 88.03      A    N  
ATOM   1742  OE1 GLN A 207       1.829  -6.009  10.277  1.00 88.49      A    O  
ATOM   1743  N   ARG A 208       1.293  -3.779  12.782  1.00 97.13      A    N  
ATOM   1744  CA  ARG A 208       2.152  -2.687  12.318  1.00 96.83      A    C  
ATOM   1745  C   ARG A 208       2.844  -1.982  13.476  1.00 97.06      A    C  
ATOM   1746  O   ARG A 208       4.042  -1.736  13.399  1.00 96.07      A    O  
ATOM   1747  CB  ARG A 208       1.301  -1.738  11.468  1.00 95.23      A    C  
ATOM   1748  CG  ARG A 208       2.161  -0.690  10.757  1.00 89.11      A    C  
ATOM   1749  CD  ARG A 208       1.267   0.136   9.833  1.00 84.78      A    C  
ATOM   1750  NE  ARG A 208       2.047   1.153   9.143  1.00 77.28      A    N  
ATOM   1751  CZ  ARG A 208       1.613   2.121   8.347  1.00 72.89      A    C  
ATOM   1752  NH1 ARG A 208       0.356   2.227   8.021  1.00 64.97      A    N1+
ATOM   1753  NH2 ARG A 208       2.451   2.975   7.888  1.00 65.13      A    N  
ATOM   1754  N   LEU A 209       2.108  -1.718  14.563  1.00 97.49      A    N  
ATOM   1755  CA  LEU A 209       2.622  -1.048  15.760  1.00 97.39      A    C  
ATOM   1756  C   LEU A 209       3.568  -1.911  16.601  1.00 97.32      A    C  
ATOM   1757  O   LEU A 209       4.345  -1.361  17.381  1.00 96.14      A    O  
ATOM   1758  CB  LEU A 209       1.424  -0.591  16.608  1.00 97.15      A    C  
ATOM   1759  CG  LEU A 209       0.612   0.568  16.000  1.00 96.48      A    C  
ATOM   1760  CD1 LEU A 209      -0.655   0.789  16.826  1.00 94.87      A    C  
ATOM   1761  CD2 LEU A 209       1.413   1.866  15.981  1.00 94.59      A    C  
ATOM   1762  N   CYS A 210       3.512  -3.239  16.461  1.00 97.63      A    N  
ATOM   1763  CA  CYS A 210       4.333  -4.175  17.223  1.00 97.56      A    C  
ATOM   1764  C   CYS A 210       5.503  -4.788  16.431  1.00 97.43      A    C  
ATOM   1765  O   CYS A 210       6.380  -5.383  17.045  1.00 96.00      A    O  
ATOM   1766  CB  CYS A 210       3.450  -5.298  17.788  1.00 97.42      A    C  
ATOM   1767  SG  CYS A 210       2.213  -4.633  18.932  1.00 96.71      A    S  
ATOM   1768  N   THR A 211       5.500  -4.675  15.091  1.00 97.75      A    N  
ATOM   1769  CA  THR A 211       6.493  -5.376  14.252  1.00 97.41      A    C  
ATOM   1770  C   THR A 211       7.194  -4.494  13.218  1.00 96.97      A    C  
ATOM   1771  O   THR A 211       8.118  -4.962  12.556  1.00 94.68      A    O  
ATOM   1772  CB  THR A 211       5.883  -6.591  13.536  1.00 96.88      A    C  
ATOM   1773  CG2 THR A 211       5.171  -7.543  14.491  1.00 91.49      A    C  
ATOM   1774  OG1 THR A 211       4.967  -6.183  12.553  1.00 92.51      A    O  
ATOM   1775  N   LYS A 212       6.790  -3.228  13.075  1.00 96.62      A    N  
ATOM   1776  CA  LYS A 212       7.430  -2.294  12.150  1.00 95.97      A    C  
ATOM   1777  C   LYS A 212       8.019  -1.095  12.870  1.00 95.64      A    C  
ATOM   1778  O   LYS A 212       7.346  -0.435  13.654  1.00 92.55      A    O  
ATOM   1779  CB  LYS A 212       6.458  -1.811  11.079  1.00 94.32      A    C  
ATOM   1780  CG  LYS A 212       6.066  -2.939  10.135  1.00 89.70      A    C  
ATOM   1781  CD  LYS A 212       5.347  -2.330   8.946  1.00 83.72      A    C  
ATOM   1782  CE  LYS A 212       5.115  -3.396   7.893  1.00 79.43      A    C  
ATOM   1783  NZ  LYS A 212       4.731  -2.762   6.620  1.00 73.62      A    N1+
ATOM   1784  N   ASN A 213       9.244  -0.781  12.502  1.00 95.99      A    N  
ATOM   1785  CA  ASN A 213       9.989   0.351  13.023  1.00 95.60      A    C  
ATOM   1786  C   ASN A 213       9.675   1.579  12.168  1.00 94.84      A    C  
ATOM   1787  O   ASN A 213      10.298   1.792  11.128  1.00 91.02      A    O  
ATOM   1788  CB  ASN A 213      11.479  -0.009  13.040  1.00 95.14      A    C  
ATOM   1789  CG  ASN A 213      11.733  -1.325  13.738  1.00 94.94      A    C  
ATOM   1790  ND2 ASN A 213      12.481  -2.198  13.109  1.00 86.03      A    N  
ATOM   1791  OD1 ASN A 213      11.214  -1.600  14.802  1.00 85.71      A    O  
ATOM   1792  N   GLU A 214       8.675   2.353  12.556  1.00 93.97      A    N  
ATOM   1793  CA  GLU A 214       8.291   3.573  11.847  1.00 92.99      A    C  
ATOM   1794  C   GLU A 214       8.846   4.818  12.546  1.00 93.33      A    C  
ATOM   1795  O   GLU A 214       9.209   4.771  13.718  1.00 90.03      A    O  
ATOM   1796  CB  GLU A 214       6.765   3.644  11.641  1.00 90.64      A    C  
ATOM   1797  CG  GLU A 214       6.266   2.410  10.883  1.00 86.25      A    C  
ATOM   1798  CD  GLU A 214       4.950   2.590  10.130  1.00 81.72      A    C  
ATOM   1799  OE1 GLU A 214       4.445   1.570   9.603  1.00 73.15      A    O  
ATOM   1800  OE2 GLU A 214       4.445   3.715   9.962  1.00 73.12      A    O1-
ATOM   1801  N   THR A 215       8.895   5.937  11.845  1.00 93.19      A    N  
ATOM   1802  CA  THR A 215       9.257   7.224  12.447  1.00 92.75      A    C  
ATOM   1803  C   THR A 215       7.994   8.054  12.601  1.00 92.62      A    C  
ATOM   1804  O   THR A 215       7.622   8.794  11.702  1.00 89.60      A    O  
ATOM   1805  CB  THR A 215      10.344   7.945  11.648  1.00 91.10      A    C  
ATOM   1806  CG2 THR A 215      10.841   9.193  12.372  1.00 81.47      A    C  
ATOM   1807  OG1 THR A 215      11.446   7.097  11.476  1.00 82.41      A    O  
ATOM   1808  N   THR A 216       7.283   7.861  13.714  1.00 93.86      A    N  
ATOM   1809  CA  THR A 216       6.046   8.588  13.984  1.00 93.54      A    C  
ATOM   1810  C   THR A 216       5.722   8.600  15.477  1.00 94.00      A    C  
ATOM   1811  O   THR A 216       5.555   7.556  16.085  1.00 91.37      A    O  
ATOM   1812  CB  THR A 216       4.880   8.010  13.164  1.00 90.92      A    C  
ATOM   1813  CG2 THR A 216       4.532   6.559  13.464  1.00 83.37      A    C  
ATOM   1814  OG1 THR A 216       3.710   8.764  13.354  1.00 83.69      A    O  
ATOM   1815  N   SER A 217       5.615   9.778  16.067  1.00 94.02      A    N  
ATOM   1816  CA  SER A 217       5.204   9.967  17.460  1.00 94.84      A    C  
ATOM   1817  C   SER A 217       5.946   9.046  18.457  1.00 95.36      A    C  
ATOM   1818  O   SER A 217       7.048   8.564  18.171  1.00 94.14      A    O  
ATOM   1819  CB  SER A 217       3.670   9.852  17.528  1.00 94.56      A    C  
ATOM   1820  OG  SER A 217       3.185  10.296  18.773  1.00 91.49      A    O  
ATOM   1821  N   PHE A 218       5.351   8.769  19.614  1.00 95.87      A    N  
ATOM   1822  CA  PHE A 218       5.907   7.877  20.635  1.00 95.86      A    C  
ATOM   1823  C   PHE A 218       5.864   6.390  20.263  1.00 95.91      A    C  
ATOM   1824  O   PHE A 218       6.511   5.574  20.916  1.00 94.94      A    O  
ATOM   1825  CB  PHE A 218       5.175   8.117  21.957  1.00 95.64      A    C  
ATOM   1826  CG  PHE A 218       3.751   7.590  21.977  1.00 95.97      A    C  
ATOM   1827  CD1 PHE A 218       2.680   8.414  21.583  1.00 95.25      A    C  
ATOM   1828  CD2 PHE A 218       3.492   6.276  22.376  1.00 94.93      A    C  
ATOM   1829  CE1 PHE A 218       1.367   7.918  21.591  1.00 94.38      A    C  
ATOM   1830  CE2 PHE A 218       2.183   5.776  22.386  1.00 94.31      A    C  
ATOM   1831  CZ  PHE A 218       1.126   6.601  21.992  1.00 94.55      A    C  
ATOM   1832  N   PHE A 219       5.107   6.015  19.219  1.00 96.06      A    N  
ATOM   1833  CA  PHE A 219       4.989   4.645  18.728  1.00 95.87      A    C  
ATOM   1834  C   PHE A 219       5.868   4.354  17.501  1.00 95.75      A    C  
ATOM   1835  O   PHE A 219       5.809   3.268  16.943  1.00 94.40      A    O  
ATOM   1836  CB  PHE A 219       3.509   4.294  18.513  1.00 95.47      A    C  
ATOM   1837  CG  PHE A 219       2.754   5.263  17.638  1.00 95.60      A    C  
ATOM   1838  CD1 PHE A 219       2.038   6.332  18.201  1.00 94.65      A    C  
ATOM   1839  CD2 PHE A 219       2.723   5.089  16.245  1.00 94.33      A    C  
ATOM   1840  CE1 PHE A 219       1.313   7.223  17.398  1.00 93.64      A    C  
ATOM   1841  CE2 PHE A 219       2.002   5.977  15.426  1.00 93.58      A    C  
ATOM   1842  CZ  PHE A 219       1.298   7.040  16.008  1.00 93.75      A    C  
ATOM   1843  N   GLY A 220       6.700   5.309  17.140  1.00 95.49      A    N  
ATOM   1844  CA  GLY A 220       7.793   5.200  16.195  1.00 95.24      A    C  
ATOM   1845  C   GLY A 220       8.882   6.233  16.537  1.00 95.41      A    C  
ATOM   1846  O   GLY A 220       9.114   7.153  15.760  1.00 93.82      A    O  
ATOM   1847  N   PRO A 221       9.479   6.138  17.735  1.00 96.04      A    N  
ATOM   1848  CA  PRO A 221      10.356   7.182  18.245  1.00 96.00      A    C  
ATOM   1849  C   PRO A 221      11.693   7.218  17.489  1.00 96.38      A    C  
ATOM   1850  O   PRO A 221      12.191   6.188  17.030  1.00 95.22      A    O  
ATOM   1851  CB  PRO A 221      10.535   6.863  19.732  1.00 95.00      A    C  
ATOM   1852  CG  PRO A 221      10.422   5.343  19.767  1.00 93.40      A    C  
ATOM   1853  CD  PRO A 221       9.370   5.054  18.697  1.00 95.12      A    C  
ATOM   1854  N   ILE A 222      12.283   8.404  17.436  1.00 96.12      A    N  
ATOM   1855  CA  ILE A 222      13.653   8.623  16.961  1.00 96.07      A    C  
ATOM   1856  C   ILE A 222      14.591   8.494  18.161  1.00 96.45      A    C  
ATOM   1857  O   ILE A 222      14.361   9.090  19.217  1.00 95.81      A    O  
ATOM   1858  CB  ILE A 222      13.795  10.000  16.274  1.00 94.93      A    C  
ATOM   1859  CG1 ILE A 222      12.777  10.156  15.122  1.00 90.78      A    C  
ATOM   1860  CG2 ILE A 222      15.231  10.175  15.752  1.00 90.38      A    C  
ATOM   1861  CD1 ILE A 222      12.756  11.552  14.480  1.00 87.10      A    C  
ATOM   1862  N   GLN A 223      15.646   7.699  17.993  1.00 97.22      A    N  
ATOM   1863  CA  GLN A 223      16.680   7.489  18.992  1.00 97.19      A    C  
ATOM   1864  C   GLN A 223      18.031   7.474  18.287  1.00 97.58      A    C  
ATOM   1865  O   GLN A 223      18.104   7.183  17.094  1.00 96.85      A    O  
ATOM   1866  CB  GLN A 223      16.413   6.159  19.724  1.00 95.94      A    C  
ATOM   1867  CG  GLN A 223      15.143   6.228  20.584  1.00 94.24      A    C  
ATOM   1868  CD  GLN A 223      14.467   4.879  20.805  1.00 93.64      A    C  
ATOM   1869  NE2 GLN A 223      14.290   4.079  19.776  1.00 84.34      A    N  
ATOM   1870  OE1 GLN A 223      14.053   4.563  21.902  1.00 85.94      A    O  
ATOM   1871  N   TYR A 224      19.086   7.785  19.010  1.00 97.83      A    N  
ATOM   1872  CA  TYR A 224      20.425   7.881  18.439  1.00 97.87      A    C  
ATOM   1873  C   TYR A 224      21.370   6.901  19.116  1.00 97.80      A    C  
ATOM   1874  O   TYR A 224      21.266   6.659  20.319  1.00 96.76      A    O  
ATOM   1875  CB  TYR A 224      20.929   9.322  18.544  1.00 97.65      A    C  
ATOM   1876  CG  TYR A 224      19.962  10.328  17.962  1.00 97.83      A    C  
ATOM   1877  CD1 TYR A 224      19.817  10.457  16.566  1.00 97.10      A    C  
ATOM   1878  CD2 TYR A 224      19.157  11.113  18.808  1.00 97.03      A    C  
ATOM   1879  CE1 TYR A 224      18.897  11.367  16.024  1.00 96.58      A    C  
ATOM   1880  CE2 TYR A 224      18.236  12.027  18.278  1.00 96.73      A    C  
ATOM   1881  CZ  TYR A 224      18.112  12.150  16.884  1.00 97.04      A    C  
ATOM   1882  OH  TYR A 224      17.202  13.037  16.365  1.00 96.11      A    O  
ATOM   1883  N   GLY A 225      22.289   6.355  18.351  1.00 97.64      A    N  
ATOM   1884  CA  GLY A 225      23.333   5.462  18.836  1.00 97.50      A    C  
ATOM   1885  C   GLY A 225      24.680   5.813  18.241  1.00 97.95      A    C  
ATOM   1886  O   GLY A 225      24.781   6.619  17.314  1.00 96.97      A    O  
ATOM   1887  N   VAL A 226      25.723   5.185  18.784  1.00 97.74      A    N  
ATOM   1888  CA  VAL A 226      27.104   5.363  18.328  1.00 97.67      A    C  
ATOM   1889  C   VAL A 226      27.745   4.009  18.049  1.00 97.76      A    C  
ATOM   1890  O   VAL A 226      27.659   3.074  18.845  1.00 96.13      A    O  
ATOM   1891  CB  VAL A 226      27.935   6.184  19.332  1.00 96.22      A    C  
ATOM   1892  CG1 VAL A 226      29.331   6.477  18.792  1.00 86.21      A    C  
ATOM   1893  CG2 VAL A 226      27.275   7.535  19.641  1.00 85.03      A    C  
ATOM   1894  N   LEU A 227      28.435   3.911  16.922  1.00 97.34      A    N  
ATOM   1895  CA  LEU A 227      29.258   2.761  16.571  1.00 96.84      A    C  
ATOM   1896  C   LEU A 227      30.617   2.877  17.280  1.00 96.33      A    C  
ATOM   1897  O   LEU A 227      31.464   3.697  16.921  1.00 93.59      A    O  
ATOM   1898  CB  LEU A 227      29.417   2.685  15.050  1.00 96.16      A    C  
ATOM   1899  CG  LEU A 227      28.093   2.617  14.261  1.00 94.80      A    C  
ATOM   1900  CD1 LEU A 227      28.413   2.560  12.776  1.00 91.69      A    C  
ATOM   1901  CD2 LEU A 227      27.255   1.396  14.633  1.00 91.24      A    C  
ATOM   1902  N   THR A 228      30.841   2.032  18.288  1.00 95.10      A    N  
ATOM   1903  CA  THR A 228      32.029   2.099  19.139  1.00 94.11      A    C  
ATOM   1904  C   THR A 228      33.071   1.041  18.771  1.00 93.47      A    C  
ATOM   1905  O   THR A 228      32.828   0.125  17.993  1.00 86.76      A    O  
ATOM   1906  CB  THR A 228      31.674   2.030  20.630  1.00 90.92      A    C  
ATOM   1907  CG2 THR A 228      30.489   2.908  21.008  1.00 82.53      A    C  
ATOM   1908  OG1 THR A 228      31.424   0.706  20.999  1.00 81.53      A    O  
ATOM   1909  N   SER A 229      34.260   1.156  19.329  1.00 91.42      A    N  
ATOM   1910  CA  SER A 229      35.311   0.134  19.247  1.00 89.80      A    C  
ATOM   1911  C   SER A 229      35.328  -0.795  20.468  1.00 90.20      A    C  
ATOM   1912  O   SER A 229      36.284  -1.555  20.624  1.00 84.08      A    O  
ATOM   1913  CB  SER A 229      36.681   0.779  19.037  1.00 85.79      A    C  
ATOM   1914  OG  SER A 229      36.898   1.820  19.954  1.00 76.39      A    O  
ATOM   1915  N   GLU A 230      34.333  -0.704  21.333  1.00 89.82      A    N  
ATOM   1916  CA  GLU A 230      34.200  -1.539  22.527  1.00 89.55      A    C  
ATOM   1917  C   GLU A 230      33.928  -3.001  22.127  1.00 90.67      A    C  
ATOM   1918  O   GLU A 230      33.440  -3.283  21.039  1.00 86.16      A    O  
ATOM   1919  CB  GLU A 230      33.129  -0.940  23.469  1.00 86.05      A    C  
ATOM   1920  CG  GLU A 230      33.566   0.432  24.019  1.00 81.96      A    C  
ATOM   1921  CD  GLU A 230      32.477   1.218  24.767  1.00 76.30      A    C  
ATOM   1922  OE1 GLU A 230      32.579   2.465  24.838  1.00 67.22      A    O  
ATOM   1923  OE2 GLU A 230      31.497   0.635  25.265  1.00 70.94      A    O1-
ATOM   1924  N   GLN A 231      34.307  -3.936  23.014  1.00 91.96      A    N  
ATOM   1925  CA  GLN A 231      34.117  -5.372  22.741  1.00 91.91      A    C  
ATOM   1926  C   GLN A 231      32.662  -5.813  22.894  1.00 92.91      A    C  
ATOM   1927  O   GLN A 231      32.295  -6.857  22.374  1.00 88.16      A    O  
ATOM   1928  CB  GLN A 231      34.997  -6.212  23.674  1.00 88.39      A    C  
ATOM   1929  CG  GLN A 231      36.467  -6.191  23.257  1.00 78.27      A    C  
ATOM   1930  CD  GLN A 231      37.322  -7.179  24.062  1.00 68.48      A    C  
ATOM   1931  NE2 GLN A 231      38.527  -7.457  23.623  1.00 57.36      A    N  
ATOM   1932  OE1 GLN A 231      36.936  -7.711  25.081  1.00 59.74      A    O  
ATOM   1933  N   GLN A 232      31.862  -5.055  23.632  1.00 91.77      A    N  
ATOM   1934  CA  GLN A 232      30.468  -5.372  23.856  1.00 91.90      A    C  
ATOM   1935  C   GLN A 232      29.661  -5.127  22.579  1.00 93.51      A    C  
ATOM   1936  O   GLN A 232      29.804  -4.089  21.942  1.00 90.78      A    O  
ATOM   1937  CB  GLN A 232      29.982  -4.557  25.066  1.00 88.20      A    C  
ATOM   1938  CG  GLN A 232      28.801  -5.215  25.766  1.00 77.67      A    C  
ATOM   1939  CD  GLN A 232      28.735  -4.864  27.260  1.00 70.59      A    C  
ATOM   1940  NE2 GLN A 232      27.761  -5.372  27.973  1.00 59.81      A    N  
ATOM   1941  OE1 GLN A 232      29.574  -4.172  27.812  1.00 62.38      A    O  
ATOM   1942  N   ASP A 233      28.830  -6.103  22.201  1.00 94.67      A    N  
ATOM   1943  CA  ASP A 233      28.082  -6.058  20.945  1.00 95.07      A    C  
ATOM   1944  C   ASP A 233      27.022  -4.953  20.952  1.00 95.75      A    C  
ATOM   1945  O   ASP A 233      26.997  -4.110  20.061  1.00 93.24      A    O  
ATOM   1946  CB  ASP A 233      27.429  -7.422  20.679  1.00 93.28      A    C  
ATOM   1947  CG  ASP A 233      28.470  -8.518  20.498  1.00 91.98      A    C  
ATOM   1948  OD1 ASP A 233      29.206  -8.463  19.489  1.00 85.14      A    O  
ATOM   1949  OD2 ASP A 233      28.538  -9.405  21.364  1.00 85.62      A    O1-
ATOM   1950  N   ILE A 234      26.162  -4.955  21.977  1.00 95.67      A    N  
ATOM   1951  CA  ILE A 234      25.095  -3.961  22.142  1.00 95.72      A    C  
ATOM   1952  C   ILE A 234      25.047  -3.524  23.600  1.00 95.60      A    C  
ATOM   1953  O   ILE A 234      24.937  -4.343  24.503  1.00 93.85      A    O  
ATOM   1954  CB  ILE A 234      23.725  -4.506  21.681  1.00 94.89      A    C  
ATOM   1955  CG1 ILE A 234      23.785  -5.072  20.240  1.00 89.25      A    C  
ATOM   1956  CG2 ILE A 234      22.665  -3.390  21.786  1.00 88.28      A    C  
ATOM   1957  CD1 ILE A 234      22.456  -5.636  19.730  1.00 87.09      A    C  
ATOM   1958  N   GLU A 235      25.045  -2.214  23.816  1.00 95.93      A    N  
ATOM   1959  CA  GLU A 235      24.807  -1.606  25.114  1.00 95.68      A    C  
ATOM   1960  C   GLU A 235      23.766  -0.497  24.964  1.00 96.15      A    C  
ATOM   1961  O   GLU A 235      23.780   0.252  23.980  1.00 94.92      A    O  
ATOM   1962  CB  GLU A 235      26.130  -1.094  25.693  1.00 93.68      A    C  
ATOM   1963  CG  GLU A 235      26.053  -0.860  27.205  1.00 81.53      A    C  
ATOM   1964  CD  GLU A 235      27.384  -0.391  27.809  1.00 78.60      A    C  
ATOM   1965  OE1 GLU A 235      27.581  -0.630  29.018  1.00 70.97      A    O  
ATOM   1966  OE2 GLU A 235      28.179   0.235  27.084  1.00 72.53      A    O1-
ATOM   1967  N   TYR A 236      22.826  -0.394  25.910  1.00 95.99      A    N  
ATOM   1968  CA  TYR A 236      21.819   0.661  25.931  1.00 95.86      A    C  
ATOM   1969  C   TYR A 236      21.196   0.782  27.320  1.00 95.42      A    C  
ATOM   1970  O   TYR A 236      21.135  -0.181  28.083  1.00 93.63      A    O  
ATOM   1971  CB  TYR A 236      20.726   0.405  24.881  1.00 95.15      A    C  
ATOM   1972  CG  TYR A 236      19.872  -0.828  25.121  1.00 95.50      A    C  
ATOM   1973  CD1 TYR A 236      20.336  -2.103  24.733  1.00 93.81      A    C  
ATOM   1974  CD2 TYR A 236      18.620  -0.715  25.746  1.00 93.87      A    C  
ATOM   1975  CE1 TYR A 236      19.575  -3.244  24.984  1.00 92.88      A    C  
ATOM   1976  CE2 TYR A 236      17.845  -1.855  26.007  1.00 92.89      A    C  
ATOM   1977  CZ  TYR A 236      18.320  -3.128  25.628  1.00 93.06      A    C  
ATOM   1978  OH  TYR A 236      17.573  -4.246  25.893  1.00 91.12      A    O  
ATOM   1979  N   ASN A 237      20.657   1.967  27.601  1.00 95.28      A    N  
ATOM   1980  CA  ASN A 237      19.793   2.215  28.751  1.00 94.77      A    C  
ATOM   1981  C   ASN A 237      18.428   2.685  28.264  1.00 94.81      A    C  
ATOM   1982  O   ASN A 237      18.287   3.178  27.142  1.00 92.80      A    O  
ATOM   1983  CB  ASN A 237      20.462   3.243  29.677  1.00 92.68      A    C  
ATOM   1984  CG  ASN A 237      21.772   2.764  30.262  1.00 86.83      A    C  
ATOM   1985  ND2 ASN A 237      22.715   3.651  30.462  1.00 76.80      A    N  
ATOM   1986  OD1 ASN A 237      21.964   1.614  30.586  1.00 77.26      A    O  
ATOM   1987  N   PHE A 238      17.401   2.571  29.115  1.00 92.48      A    N  
ATOM   1988  CA  PHE A 238      16.085   3.124  28.836  1.00 91.26      A    C  
ATOM   1989  C   PHE A 238      15.551   3.907  30.029  1.00 91.42      A    C  
ATOM   1990  O   PHE A 238      15.811   3.576  31.194  1.00 88.29      A    O  
ATOM   1991  CB  PHE A 238      15.116   2.029  28.362  1.00 87.07      A    C  
ATOM   1992  CG  PHE A 238      14.674   1.071  29.446  1.00 84.93      A    C  
ATOM   1993  CD1 PHE A 238      15.428  -0.080  29.729  1.00 77.28      A    C  
ATOM   1994  CD2 PHE A 238      13.504   1.330  30.186  1.00 76.41      A    C  
ATOM   1995  CE1 PHE A 238      15.034  -0.954  30.756  1.00 71.13      A    C  
ATOM   1996  CE2 PHE A 238      13.105   0.455  31.206  1.00 69.94      A    C  
ATOM   1997  CZ  PHE A 238      13.874  -0.684  31.498  1.00 68.73      A    C  
ATOM   1998  N   ASN A 239      14.775   4.946  29.739  1.00 91.80      A    N  
ATOM   1999  CA  ASN A 239      14.004   5.710  30.712  1.00 90.69      A    C  
ATOM   2000  C   ASN A 239      12.563   5.180  30.750  1.00 90.39      A    C  
ATOM   2001  O   ASN A 239      12.071   4.623  29.776  1.00 85.61      A    O  
ATOM   2002  CB  ASN A 239      14.060   7.197  30.337  1.00 87.63      A    C  
ATOM   2003  CG  ASN A 239      15.449   7.796  30.422  1.00 83.02      A    C  
ATOM   2004  ND2 ASN A 239      15.741   8.765  29.586  1.00 74.89      A    N  
ATOM   2005  OD1 ASN A 239      16.274   7.430  31.242  1.00 75.60      A    O  
ATOM   2006  N   GLN A 240      11.837   5.434  31.856  1.00 88.29      A    N  
ATOM   2007  CA  GLN A 240      10.424   5.046  31.958  1.00 87.03      A    C  
ATOM   2008  C   GLN A 240       9.497   5.784  30.985  1.00 87.83      A    C  
ATOM   2009  O   GLN A 240       8.403   5.318  30.678  1.00 82.76      A    O  
ATOM   2010  CB  GLN A 240       9.915   5.316  33.383  1.00 82.94      A    C  
ATOM   2011  CG  GLN A 240      10.329   4.223  34.370  1.00 72.90      A    C  
ATOM   2012  CD  GLN A 240       9.676   4.414  35.741  1.00 65.08      A    C  
ATOM   2013  NE2 GLN A 240       9.697   3.416  36.577  1.00 55.55      A    N  
ATOM   2014  OE1 GLN A 240       9.137   5.461  36.077  1.00 58.18      A    O  
ATOM   2015  N   LYS A 241       9.894   6.964  30.528  1.00 87.97      A    N  
ATOM   2016  CA  LYS A 241       9.136   7.790  29.602  1.00 88.72      A    C  
ATOM   2017  C   LYS A 241      10.010   8.194  28.425  1.00 91.11      A    C  
ATOM   2018  O   LYS A 241      11.237   8.178  28.513  1.00 88.32      A    O  
ATOM   2019  CB  LYS A 241       8.546   9.015  30.315  1.00 84.30      A    C  
ATOM   2020  CG  LYS A 241       7.430   8.617  31.286  1.00 74.79      A    C  
ATOM   2021  CD  LYS A 241       6.769   9.869  31.870  1.00 68.76      A    C  
ATOM   2022  CE  LYS A 241       5.646   9.445  32.810  1.00 58.91      A    C  
ATOM   2023  NZ  LYS A 241       4.967  10.623  33.409  1.00 51.11      A    N1+
ATOM   2024  N   GLU A 242       9.348   8.596  27.368  1.00 91.14      A    N  
ATOM   2025  CA  GLU A 242       9.988   9.237  26.231  1.00 91.72      A    C  
ATOM   2026  C   GLU A 242      10.782  10.477  26.679  1.00 93.16      A    C  
ATOM   2027  O   GLU A 242      10.367  11.190  27.587  1.00 90.41      A    O  
ATOM   2028  CB  GLU A 242       8.943   9.633  25.184  1.00 89.00      A    C  
ATOM   2029  CG  GLU A 242       8.122   8.461  24.620  1.00 83.57      A    C  
ATOM   2030  CD  GLU A 242       6.939   8.015  25.489  1.00 80.36      A    C  
ATOM   2031  OE1 GLU A 242       6.328   6.973  25.157  1.00 71.88      A    O  
ATOM   2032  OE2 GLU A 242       6.581   8.688  26.481  1.00 74.90      A    O1-
ATOM   2033  N   THR A 243      11.894  10.734  26.003  1.00 94.50      A    N  
ATOM   2034  CA  THR A 243      12.771  11.867  26.328  1.00 94.33      A    C  
ATOM   2035  C   THR A 243      12.100  13.200  26.015  1.00 94.76      A    C  
ATOM   2036  O   THR A 243      12.112  14.106  26.841  1.00 91.69      A    O  
ATOM   2037  CB  THR A 243      14.094  11.748  25.555  1.00 92.79      A    C  
ATOM   2038  CG2 THR A 243      15.104  12.808  25.970  1.00 87.81      A    C  
ATOM   2039  OG1 THR A 243      14.677  10.488  25.796  1.00 87.23      A    O  
ATOM   2040  N   GLU A 244      11.484  13.316  24.841  1.00 96.65      A    N  
ATOM   2041  CA  GLU A 244      10.765  14.511  24.424  1.00 96.53      A    C  
ATOM   2042  C   GLU A 244       9.681  14.168  23.396  1.00 96.74      A    C  
ATOM   2043  O   GLU A 244       9.843  13.289  22.552  1.00 95.38      A    O  
ATOM   2044  CB  GLU A 244      11.755  15.542  23.840  1.00 95.33      A    C  
ATOM   2045  CG  GLU A 244      11.119  16.925  23.695  1.00 91.60      A    C  
ATOM   2046  CD  GLU A 244      12.027  17.955  22.998  1.00 90.53      A    C  
ATOM   2047  OE1 GLU A 244      11.491  18.992  22.561  1.00 82.55      A    O  
ATOM   2048  OE2 GLU A 244      13.230  17.719  22.795  1.00 85.07      A    O1-
ATOM   2049  N   ARG A 245       8.561  14.904  23.445  1.00 96.52      A    N  
ATOM   2050  CA  ARG A 245       7.502  14.861  22.436  1.00 96.30      A    C  
ATOM   2051  C   ARG A 245       7.260  16.260  21.883  1.00 96.48      A    C  
ATOM   2052  O   ARG A 245       7.078  17.198  22.654  1.00 95.02      A    O  
ATOM   2053  CB  ARG A 245       6.219  14.267  23.025  1.00 94.94      A    C  
ATOM   2054  CG  ARG A 245       6.375  12.780  23.372  1.00 91.19      A    C  
ATOM   2055  CD  ARG A 245       5.147  12.203  24.079  1.00 89.32      A    C  
ATOM   2056  NE  ARG A 245       3.935  12.213  23.239  1.00 86.94      A    N  
ATOM   2057  CZ  ARG A 245       2.844  11.489  23.434  1.00 87.18      A    C  
ATOM   2058  NH1 ARG A 245       2.727  10.681  24.452  1.00 81.06      A    N1+
ATOM   2059  NH2 ARG A 245       1.849  11.557  22.614  1.00 79.64      A    N  
ATOM   2060  N   ARG A 246       7.215  16.401  20.559  1.00 96.29      A    N  
ATOM   2061  CA  ARG A 246       6.933  17.668  19.875  1.00 96.06      A    C  
ATOM   2062  C   ARG A 246       5.739  17.509  18.946  1.00 95.94      A    C  
ATOM   2063  O   ARG A 246       5.702  16.576  18.150  1.00 94.67      A    O  
ATOM   2064  CB  ARG A 246       8.161  18.148  19.089  1.00 94.75      A    C  
ATOM   2065  CG  ARG A 246       9.343  18.520  19.984  1.00 87.13      A    C  
ATOM   2066  CD  ARG A 246      10.515  19.043  19.149  1.00 88.60      A    C  
ATOM   2067  NE  ARG A 246      11.697  19.269  19.987  1.00 85.50      A    N  
ATOM   2068  CZ  ARG A 246      12.961  19.354  19.614  1.00 84.60      A    C  
ATOM   2069  NH1 ARG A 246      13.317  19.371  18.369  1.00 77.35      A    N1+
ATOM   2070  NH2 ARG A 246      13.886  19.401  20.522  1.00 76.46      A    N  
ATOM   2071  N   ALA A 247       4.789  18.441  19.009  1.00 96.29      A    N  
ATOM   2072  CA  ALA A 247       3.715  18.543  18.032  1.00 96.35      A    C  
ATOM   2073  C   ALA A 247       4.068  19.577  16.957  1.00 96.24      A    C  
ATOM   2074  O   ALA A 247       4.753  20.564  17.235  1.00 95.15      A    O  
ATOM   2075  CB  ALA A 247       2.400  18.871  18.733  1.00 95.76      A    C  
ATOM   2076  N   PHE A 248       3.564  19.365  15.759  1.00 95.34      A    N  
ATOM   2077  CA  PHE A 248       3.723  20.261  14.616  1.00 94.90      A    C  
ATOM   2078  C   PHE A 248       2.400  20.401  13.873  1.00 94.73      A    C  
ATOM   2079  O   PHE A 248       1.620  19.450  13.797  1.00 93.46      A    O  
ATOM   2080  CB  PHE A 248       4.807  19.718  13.678  1.00 94.29      A    C  
ATOM   2081  CG  PHE A 248       6.176  19.593  14.310  1.00 94.24      A    C  
ATOM   2082  CD1 PHE A 248       7.084  20.658  14.248  1.00 92.36      A    C  
ATOM   2083  CD2 PHE A 248       6.542  18.405  14.964  1.00 92.35      A    C  
ATOM   2084  CE1 PHE A 248       8.354  20.542  14.819  1.00 91.24      A    C  
ATOM   2085  CE2 PHE A 248       7.814  18.283  15.551  1.00 91.35      A    C  
ATOM   2086  CZ  PHE A 248       8.720  19.358  15.474  1.00 91.82      A    C  
ATOM   2087  N   MET A 249       2.159  21.583  13.309  1.00 94.37      A    N  
ATOM   2088  CA  MET A 249       1.163  21.758  12.258  1.00 94.48      A    C  
ATOM   2089  C   MET A 249       1.836  21.503  10.906  1.00 94.02      A    C  
ATOM   2090  O   MET A 249       2.920  22.035  10.672  1.00 92.90      A    O  
ATOM   2091  CB  MET A 249       0.527  23.140  12.316  1.00 94.68      A    C  
ATOM   2092  CG  MET A 249      -0.379  23.301  13.541  1.00 92.50      A    C  
ATOM   2093  SD  MET A 249      -1.342  24.839  13.589  1.00 90.72      A    S  
ATOM   2094  CE  MET A 249      -2.457  24.581  12.180  1.00 82.20      A    C  
ATOM   2095  N   PRO A 250       1.230  20.703  10.028  1.00 93.00      A    N  
ATOM   2096  CA  PRO A 250       1.849  20.367   8.754  1.00 92.67      A    C  
ATOM   2097  C   PRO A 250       1.887  21.575   7.817  1.00 93.16      A    C  
ATOM   2098  O   PRO A 250       1.028  22.451   7.861  1.00 92.51      A    O  
ATOM   2099  CB  PRO A 250       1.002  19.226   8.194  1.00 91.46      A    C  
ATOM   2100  CG  PRO A 250      -0.380  19.503   8.785  1.00 89.06      A    C  
ATOM   2101  CD  PRO A 250      -0.059  20.071  10.162  1.00 91.74      A    C  
ATOM   2102  N   TYR A 251       2.860  21.575   6.915  1.00 92.33      A    N  
ATOM   2103  CA  TYR A 251       3.128  22.689   5.998  1.00 92.38      A    C  
ATOM   2104  C   TYR A 251       1.892  23.137   5.209  1.00 92.82      A    C  
ATOM   2105  O   TYR A 251       1.622  24.332   5.129  1.00 92.29      A    O  
ATOM   2106  CB  TYR A 251       4.243  22.269   5.040  1.00 91.88      A    C  
ATOM   2107  CG  TYR A 251       4.672  23.351   4.077  1.00 91.77      A    C  
ATOM   2108  CD1 TYR A 251       4.388  23.248   2.698  1.00 89.33      A    C  
ATOM   2109  CD2 TYR A 251       5.391  24.471   4.545  1.00 89.03      A    C  
ATOM   2110  CE1 TYR A 251       4.824  24.234   1.802  1.00 88.48      A    C  
ATOM   2111  CE2 TYR A 251       5.830  25.459   3.659  1.00 87.93      A    C  
ATOM   2112  CZ  TYR A 251       5.550  25.341   2.284  1.00 89.14      A    C  
ATOM   2113  OH  TYR A 251       5.986  26.301   1.414  1.00 87.62      A    O  
ATOM   2114  N   TRP A 252       1.096  22.198   4.702  1.00 91.41      A    N  
ATOM   2115  CA  TRP A 252      -0.111  22.532   3.945  1.00 91.71      A    C  
ATOM   2116  C   TRP A 252      -1.099  23.380   4.756  1.00 92.50      A    C  
ATOM   2117  O   TRP A 252      -1.687  24.310   4.211  1.00 92.08      A    O  
ATOM   2118  CB  TRP A 252      -0.794  21.245   3.449  1.00 91.17      A    C  
ATOM   2119  CG  TRP A 252      -1.528  20.432   4.487  1.00 91.01      A    C  
ATOM   2120  CD1 TRP A 252      -1.049  19.331   5.108  1.00 90.22      A    C  
ATOM   2121  CD2 TRP A 252      -2.872  20.651   5.034  1.00 90.90      A    C  
ATOM   2122  CE2 TRP A 252      -3.125  19.629   5.996  1.00 89.94      A    C  
ATOM   2123  CE3 TRP A 252      -3.881  21.603   4.806  1.00 89.58      A    C  
ATOM   2124  NE1 TRP A 252      -2.003  18.847   6.004  1.00 89.45      A    N  
ATOM   2125  CZ2 TRP A 252      -4.343  19.571   6.724  1.00 89.13      A    C  
ATOM   2126  CZ3 TRP A 252      -5.089  21.540   5.531  1.00 89.22      A    C  
ATOM   2127  CH2 TRP A 252      -5.307  20.543   6.477  1.00 88.89      A    C  
ATOM   2128  N   SER A 253      -1.247  23.104   6.051  1.00 93.49      A    N  
ATOM   2129  CA  SER A 253      -2.170  23.853   6.904  1.00 94.08      A    C  
ATOM   2130  C   SER A 253      -1.713  25.292   7.114  1.00 94.67      A    C  
ATOM   2131  O   SER A 253      -2.522  26.211   7.085  1.00 94.32      A    O  
ATOM   2132  CB  SER A 253      -2.364  23.137   8.249  1.00 93.53      A    C  
ATOM   2133  OG  SER A 253      -1.232  23.207   9.080  1.00 88.43      A    O  
ATOM   2134  N   ILE A 254      -0.405  25.493   7.235  1.00 94.80      A    N  
ATOM   2135  CA  ILE A 254       0.190  26.825   7.368  1.00 95.51      A    C  
ATOM   2136  C   ILE A 254       0.102  27.591   6.048  1.00 95.53      A    C  
ATOM   2137  O   ILE A 254      -0.214  28.778   6.060  1.00 95.08      A    O  
ATOM   2138  CB  ILE A 254       1.634  26.728   7.892  1.00 95.68      A    C  
ATOM   2139  CG1 ILE A 254       1.748  25.911   9.206  1.00 94.48      A    C  
ATOM   2140  CG2 ILE A 254       2.218  28.131   8.104  1.00 94.77      A    C  
ATOM   2141  CD1 ILE A 254       0.833  26.382  10.347  1.00 91.15      A    C  
ATOM   2142  N   LYS A 255       0.285  26.926   4.908  1.00 94.49      A    N  
ATOM   2143  CA  LYS A 255       0.058  27.526   3.579  1.00 93.75      A    C  
ATOM   2144  C   LYS A 255      -1.398  27.975   3.395  1.00 94.51      A    C  
ATOM   2145  O   LYS A 255      -1.621  29.052   2.858  1.00 93.83      A    O  
ATOM   2146  CB  LYS A 255       0.481  26.554   2.463  1.00 92.54      A    C  
ATOM   2147  CG  LYS A 255       2.008  26.377   2.313  1.00 88.33      A    C  
ATOM   2148  CD  LYS A 255       2.742  27.561   1.660  1.00 80.58      A    C  
ATOM   2149  CE  LYS A 255       2.445  27.690   0.152  1.00 74.52      A    C  
ATOM   2150  NZ  LYS A 255       3.315  28.715  -0.525  1.00 67.00      A    N1+
ATOM   2151  N   VAL A 256      -2.369  27.216   3.877  1.00 94.32      A    N  
ATOM   2152  CA  VAL A 256      -3.788  27.614   3.855  1.00 94.36      A    C  
ATOM   2153  C   VAL A 256      -4.037  28.845   4.732  1.00 95.03      A    C  
ATOM   2154  O   VAL A 256      -4.681  29.783   4.283  1.00 94.63      A    O  
ATOM   2155  CB  VAL A 256      -4.707  26.442   4.259  1.00 93.69      A    C  
ATOM   2156  CG1 VAL A 256      -6.168  26.869   4.454  1.00 91.08      A    C  
ATOM   2157  CG2 VAL A 256      -4.702  25.353   3.182  1.00 91.35      A    C  
ATOM   2158  N   LEU A 257      -3.479  28.890   5.946  1.00 95.90      A    N  
ATOM   2159  CA  LEU A 257      -3.574  30.073   6.811  1.00 96.49      A    C  
ATOM   2160  C   LEU A 257      -2.925  31.301   6.155  1.00 96.72      A    C  
ATOM   2161  O   LEU A 257      -3.522  32.371   6.136  1.00 96.28      A    O  
ATOM   2162  CB  LEU A 257      -2.920  29.793   8.173  1.00 96.49      A    C  
ATOM   2163  CG  LEU A 257      -3.657  28.767   9.054  1.00 95.64      A    C  
ATOM   2164  CD1 LEU A 257      -2.795  28.427  10.268  1.00 93.84      A    C  
ATOM   2165  CD2 LEU A 257      -4.996  29.296   9.563  1.00 93.30      A    C  
ATOM   2166  N   ALA A 258      -1.740  31.134   5.564  1.00 96.72      A    N  
ATOM   2167  CA  ALA A 258      -1.039  32.208   4.868  1.00 96.62      A    C  
ATOM   2168  C   ALA A 258      -1.822  32.718   3.644  1.00 96.64      A    C  
ATOM   2169  O   ALA A 258      -1.884  33.923   3.413  1.00 95.72      A    O  
ATOM   2170  CB  ALA A 258       0.348  31.705   4.481  1.00 96.27      A    C  
ATOM   2171  N   ALA A 259      -2.468  31.824   2.891  1.00 95.87      A    N  
ATOM   2172  CA  ALA A 259      -3.341  32.198   1.780  1.00 94.97      A    C  
ATOM   2173  C   ALA A 259      -4.541  33.027   2.260  1.00 95.17      A    C  
ATOM   2174  O   ALA A 259      -4.858  34.044   1.660  1.00 93.73      A    O  
ATOM   2175  CB  ALA A 259      -3.778  30.929   1.035  1.00 93.71      A    C  
ATOM   2176  N   GLN A 260      -5.146  32.647   3.383  1.00 96.07      A    N  
ATOM   2177  CA  GLN A 260      -6.236  33.428   3.971  1.00 95.81      A    C  
ATOM   2178  C   GLN A 260      -5.764  34.798   4.485  1.00 95.87      A    C  
ATOM   2179  O   GLN A 260      -6.469  35.794   4.336  1.00 94.33      A    O  
ATOM   2180  CB  GLN A 260      -6.882  32.612   5.104  1.00 94.85      A    C  
ATOM   2181  CG  GLN A 260      -8.267  33.162   5.481  1.00 84.70      A    C  
ATOM   2182  CD  GLN A 260      -9.292  32.975   4.368  1.00 86.07      A    C  
ATOM   2183  NE2 GLN A 260     -10.251  33.856   4.225  1.00 75.12      A    N  
ATOM   2184  OE1 GLN A 260      -9.256  32.024   3.612  1.00 77.52      A    O  
ATOM   2185  N   MET A 261      -4.566  34.879   5.058  1.00 96.39      A    N  
ATOM   2186  CA  MET A 261      -3.961  36.145   5.482  1.00 96.43      A    C  
ATOM   2187  C   MET A 261      -3.659  37.063   4.288  1.00 96.15      A    C  
ATOM   2188  O   MET A 261      -3.829  38.268   4.406  1.00 94.64      A    O  
ATOM   2189  CB  MET A 261      -2.671  35.886   6.273  1.00 96.30      A    C  
ATOM   2190  CG  MET A 261      -2.922  35.265   7.643  1.00 94.48      A    C  
ATOM   2191  SD  MET A 261      -1.425  34.699   8.506  1.00 93.73      A    S  
ATOM   2192  CE  MET A 261      -0.582  36.282   8.758  1.00 85.91      A    C  
ATOM   2193  N   LYS A 262      -3.259  36.498   3.159  1.00 96.04      A    N  
ATOM   2194  CA  LYS A 262      -2.983  37.254   1.931  1.00 95.34      A    C  
ATOM   2195  C   LYS A 262      -4.211  38.027   1.418  1.00 94.67      A    C  
ATOM   2196  O   LYS A 262      -4.047  39.079   0.811  1.00 92.47      A    O  
ATOM   2197  CB  LYS A 262      -2.437  36.284   0.872  1.00 94.41      A    C  
ATOM   2198  CG  LYS A 262      -2.121  36.963  -0.464  1.00 92.06      A    C  
ATOM   2199  CD  LYS A 262      -1.639  35.954  -1.515  1.00 89.98      A    C  
ATOM   2200  CE  LYS A 262      -1.556  36.657  -2.872  1.00 86.53      A    C  
ATOM   2201  NZ  LYS A 262      -1.257  35.715  -3.970  1.00 82.54      A    N1+
ATOM   2202  N   GLU A 263      -5.423  37.550   1.688  1.00 94.47      A    N  
ATOM   2203  CA  GLU A 263      -6.667  38.236   1.325  1.00 92.98      A    C  
ATOM   2204  C   GLU A 263      -6.929  39.502   2.152  1.00 92.81      A    C  
ATOM   2205  O   GLU A 263      -7.740  40.351   1.769  1.00 89.13      A    O  
ATOM   2206  CB  GLU A 263      -7.855  37.263   1.455  1.00 91.13      A    C  
ATOM   2207  CG  GLU A 263      -7.784  36.056   0.501  1.00 86.61      A    C  
ATOM   2208  CD  GLU A 263      -7.743  36.468  -0.982  1.00 80.46      A    C  
ATOM   2209  OE1 GLU A 263      -6.908  35.906  -1.717  1.00 71.93      A    O  
ATOM   2210  OE2 GLU A 263      -8.530  37.367  -1.359  1.00 72.65      A    O1-
ATOM   2211  N   CYS A 264      -6.223  39.693   3.270  1.00 94.16      A    N  
ATOM   2212  CA  CYS A 264      -6.330  40.899   4.083  1.00 93.89      A    C  
ATOM   2213  C   CYS A 264      -5.417  42.003   3.529  1.00 94.09      A    C  
ATOM   2214  O   CYS A 264      -4.193  41.883   3.562  1.00 91.95      A    O  
ATOM   2215  CB  CYS A 264      -5.983  40.584   5.541  1.00 92.44      A    C  
ATOM   2216  SG  CYS A 264      -7.092  39.327   6.247  1.00 86.34      A    S  
ATOM   2217  N   ASP A 265      -5.999  43.135   3.137  1.00 93.24      A    N  
ATOM   2218  CA  ASP A 265      -5.280  44.261   2.516  1.00 92.70      A    C  
ATOM   2219  C   ASP A 265      -4.123  44.806   3.374  1.00 93.69      A    C  
ATOM   2220  O   ASP A 265      -3.122  45.275   2.835  1.00 90.71      A    O  
ATOM   2221  CB  ASP A 265      -6.267  45.400   2.218  1.00 89.85      A    C  
ATOM   2222  CG  ASP A 265      -7.189  45.155   1.013  1.00 82.31      A    C  
ATOM   2223  OD1 ASP A 265      -6.759  44.491   0.044  1.00 74.84      A    O  
ATOM   2224  OD2 ASP A 265      -8.302  45.720   1.032  1.00 75.63      A    O1-
ATOM   2225  N   VAL A 266      -4.225  44.720   4.704  1.00 94.16      A    N  
ATOM   2226  CA  VAL A 266      -3.173  45.189   5.621  1.00 94.53      A    C  
ATOM   2227  C   VAL A 266      -1.833  44.481   5.403  1.00 95.35      A    C  
ATOM   2228  O   VAL A 266      -0.784  45.075   5.618  1.00 94.15      A    O  
ATOM   2229  CB  VAL A 266      -3.640  45.056   7.090  1.00 93.02      A    C  
ATOM   2230  CG1 VAL A 266      -3.772  43.603   7.564  1.00 87.73      A    C  
ATOM   2231  CG2 VAL A 266      -2.705  45.806   8.031  1.00 87.37      A    C  
ATOM   2232  N   PHE A 267      -1.849  43.226   4.954  1.00 95.84      A    N  
ATOM   2233  CA  PHE A 267      -0.633  42.450   4.730  1.00 96.32      A    C  
ATOM   2234  C   PHE A 267      -0.002  42.717   3.366  1.00 96.59      A    C  
ATOM   2235  O   PHE A 267       1.184  42.438   3.199  1.00 95.48      A    O  
ATOM   2236  CB  PHE A 267      -0.917  40.957   4.919  1.00 96.24      A    C  
ATOM   2237  CG  PHE A 267      -1.366  40.601   6.324  1.00 96.62      A    C  
ATOM   2238  CD1 PHE A 267      -0.537  40.873   7.430  1.00 95.06      A    C  
ATOM   2239  CD2 PHE A 267      -2.626  40.015   6.541  1.00 95.03      A    C  
ATOM   2240  CE1 PHE A 267      -0.962  40.579   8.733  1.00 94.19      A    C  
ATOM   2241  CE2 PHE A 267      -3.057  39.717   7.844  1.00 94.42      A    C  
ATOM   2242  CZ  PHE A 267      -2.233  40.004   8.939  1.00 95.30      A    C  
ATOM   2243  N   PHE A 268      -0.750  43.285   2.410  1.00 95.70      A    N  
ATOM   2244  CA  PHE A 268      -0.306  43.419   1.024  1.00 95.89      A    C  
ATOM   2245  C   PHE A 268       1.082  44.070   0.861  1.00 96.21      A    C  
ATOM   2246  O   PHE A 268       1.901  43.501   0.148  1.00 95.84      A    O  
ATOM   2247  CB  PHE A 268      -1.388  44.122   0.194  1.00 95.09      A    C  
ATOM   2248  CG  PHE A 268      -1.081  44.132  -1.281  1.00 94.73      A    C  
ATOM   2249  CD1 PHE A 268      -0.403  45.218  -1.861  1.00 92.82      A    C  
ATOM   2250  CD2 PHE A 268      -1.421  43.024  -2.083  1.00 92.90      A    C  
ATOM   2251  CE1 PHE A 268      -0.057  45.196  -3.217  1.00 91.83      A    C  
ATOM   2252  CE2 PHE A 268      -1.079  42.998  -3.434  1.00 91.55      A    C  
ATOM   2253  CZ  PHE A 268      -0.395  44.076  -4.000  1.00 92.19      A    C  
ATOM   2254  N   PRO A 269       1.416  45.200   1.536  1.00 95.95      A    N  
ATOM   2255  CA  PRO A 269       2.743  45.817   1.417  1.00 95.82      A    C  
ATOM   2256  C   PRO A 269       3.891  44.932   1.911  1.00 96.35      A    C  
ATOM   2257  O   PRO A 269       5.031  45.093   1.463  1.00 95.39      A    O  
ATOM   2258  CB  PRO A 269       2.662  47.110   2.239  1.00 94.49      A    C  
ATOM   2259  CG  PRO A 269       1.162  47.405   2.338  1.00 91.89      A    C  
ATOM   2260  CD  PRO A 269       0.561  46.011   2.383  1.00 94.59      A    C  
ATOM   2261  N   TYR A 270       3.611  44.001   2.809  1.00 96.59      A    N  
ATOM   2262  CA  TYR A 270       4.587  43.141   3.467  1.00 96.42      A    C  
ATOM   2263  C   TYR A 270       4.723  41.767   2.800  1.00 96.68      A    C  
ATOM   2264  O   TYR A 270       5.653  41.022   3.129  1.00 95.57      A    O  
ATOM   2265  CB  TYR A 270       4.209  42.980   4.940  1.00 95.98      A    C  
ATOM   2266  CG  TYR A 270       4.009  44.295   5.655  1.00 95.49      A    C  
ATOM   2267  CD1 TYR A 270       5.119  45.068   6.046  1.00 93.07      A    C  
ATOM   2268  CD2 TYR A 270       2.705  44.771   5.909  1.00 93.08      A    C  
ATOM   2269  CE1 TYR A 270       4.934  46.305   6.683  1.00 91.49      A    C  
ATOM   2270  CE2 TYR A 270       2.511  46.008   6.544  1.00 91.81      A    C  
ATOM   2271  CZ  TYR A 270       3.633  46.774   6.925  1.00 92.28      A    C  
ATOM   2272  OH  TYR A 270       3.448  47.995   7.524  1.00 90.54      A    O  
ATOM   2273  N   LEU A 271       3.830  41.437   1.866  1.00 97.05      A    N  
ATOM   2274  CA  LEU A 271       3.946  40.222   1.068  1.00 97.22      A    C  
ATOM   2275  C   LEU A 271       5.225  40.256   0.244  1.00 97.21      A    C  
ATOM   2276  O   LEU A 271       5.665  41.314  -0.207  1.00 96.46      A    O  
ATOM   2277  CB  LEU A 271       2.727  40.049   0.141  1.00 97.01      A    C  
ATOM   2278  CG  LEU A 271       1.370  39.921   0.850  1.00 96.32      A    C  
ATOM   2279  CD1 LEU A 271       0.265  39.771  -0.196  1.00 94.83      A    C  
ATOM   2280  CD2 LEU A 271       1.307  38.721   1.792  1.00 94.39      A    C  
ATOM   2281  N   ASN A 272       5.811  39.101   0.017  1.00 96.94      A    N  
ATOM   2282  CA  ASN A 272       6.951  38.963  -0.868  1.00 96.76      A    C  
ATOM   2283  C   ASN A 272       6.493  38.800  -2.315  1.00 97.04      A    C  
ATOM   2284  O   ASN A 272       5.528  38.088  -2.599  1.00 95.79      A    O  
ATOM   2285  CB  ASN A 272       7.847  37.816  -0.401  1.00 94.87      A    C  
ATOM   2286  CG  ASN A 272       8.766  38.274   0.718  1.00 87.52      A    C  
ATOM   2287  ND2 ASN A 272      10.036  37.965   0.615  1.00 74.33      A    N  
ATOM   2288  OD1 ASN A 272       8.407  38.926   1.669  1.00 74.96      A    O  
ATOM   2289  N   VAL A 273       7.220  39.441  -3.224  1.00 96.76      A    N  
ATOM   2290  CA  VAL A 273       7.030  39.332  -4.663  1.00 96.91      A    C  
ATOM   2291  C   VAL A 273       8.343  38.923  -5.319  1.00 96.81      A    C  
ATOM   2292  O   VAL A 273       9.398  39.481  -5.024  1.00 95.46      A    O  
ATOM   2293  CB  VAL A 273       6.436  40.624  -5.254  1.00 95.92      A    C  
ATOM   2294  CG1 VAL A 273       7.337  41.851  -5.087  1.00 91.90      A    C  
ATOM   2295  CG2 VAL A 273       6.095  40.452  -6.731  1.00 90.83      A    C  
ATOM   2296  N   LYS A 274       8.274  37.925  -6.216  1.00 96.61      A    N  
ATOM   2297  CA  LYS A 274       9.420  37.436  -6.979  1.00 95.92      A    C  
ATOM   2298  C   LYS A 274       8.960  36.913  -8.339  1.00 96.07      A    C  
ATOM   2299  O   LYS A 274       7.782  36.621  -8.529  1.00 94.60      A    O  
ATOM   2300  CB  LYS A 274      10.183  36.368  -6.170  1.00 93.28      A    C  
ATOM   2301  CG  LYS A 274       9.322  35.167  -5.761  1.00 86.61      A    C  
ATOM   2302  CD  LYS A 274      10.091  34.238  -4.810  1.00 87.06      A    C  
ATOM   2303  CE  LYS A 274       9.163  33.118  -4.331  1.00 80.84      A    C  
ATOM   2304  NZ  LYS A 274       9.810  32.281  -3.302  1.00 77.09      A    N1+
ATOM   2305  N   LEU A 275       9.905  36.807  -9.276  1.00 95.82      A    N  
ATOM   2306  CA  LEU A 275       9.631  36.153 -10.554  1.00 95.48      A    C  
ATOM   2307  C   LEU A 275       9.344  34.660 -10.344  1.00 95.20      A    C  
ATOM   2308  O   LEU A 275       9.927  34.027  -9.463  1.00 93.99      A    O  
ATOM   2309  CB  LEU A 275      10.827  36.347 -11.501  1.00 94.18      A    C  
ATOM   2310  CG  LEU A 275      10.877  37.765 -12.104  1.00 86.46      A    C  
ATOM   2311  CD1 LEU A 275      12.254  38.028 -12.708  1.00 81.43      A    C  
ATOM   2312  CD2 LEU A 275       9.839  37.944 -13.214  1.00 80.67      A    C  
ATOM   2313  N   SER A 276       8.477  34.115 -11.182  1.00 93.44      A    N  
ATOM   2314  CA  SER A 276       8.294  32.675 -11.248  1.00 92.72      A    C  
ATOM   2315  C   SER A 276       9.595  32.008 -11.699  1.00 93.12      A    C  
ATOM   2316  O   SER A 276      10.223  32.448 -12.662  1.00 92.18      A    O  
ATOM   2317  CB  SER A 276       7.154  32.313 -12.202  1.00 91.02      A    C  
ATOM   2318  OG  SER A 276       7.051  30.912 -12.306  1.00 84.95      A    O  
ATOM   2319  N   TYR A 277       9.966  30.919 -11.022  1.00 93.36      A    N  
ATOM   2320  CA  TYR A 277      11.155  30.141 -11.357  1.00 93.71      A    C  
ATOM   2321  C   TYR A 277      11.053  29.418 -12.713  1.00 93.81      A    C  
ATOM   2322  O   TYR A 277      12.055  28.899 -13.209  1.00 92.58      A    O  
ATOM   2323  CB  TYR A 277      11.421  29.150 -10.223  1.00 93.86      A    C  
ATOM   2324  CG  TYR A 277      11.559  29.769  -8.845  1.00 94.01      A    C  
ATOM   2325  CD1 TYR A 277      12.557  30.727  -8.584  1.00 92.25      A    C  
ATOM   2326  CD2 TYR A 277      10.703  29.363  -7.794  1.00 92.28      A    C  
ATOM   2327  CE1 TYR A 277      12.721  31.258  -7.294  1.00 91.20      A    C  
ATOM   2328  CE2 TYR A 277      10.865  29.883  -6.502  1.00 91.45      A    C  
ATOM   2329  CZ  TYR A 277      11.881  30.828  -6.252  1.00 92.30      A    C  
ATOM   2330  OH  TYR A 277      12.065  31.319  -4.988  1.00 90.73      A    O  
ATOM   2331  N   GLN A 278       9.864  29.411 -13.312  1.00 92.01      A    N  
ATOM   2332  CA  GLN A 278       9.610  28.839 -14.634  1.00 91.18      A    C  
ATOM   2333  C   GLN A 278      10.136  29.715 -15.784  1.00 91.73      A    C  
ATOM   2334  O   GLN A 278      10.247  29.240 -16.908  1.00 89.89      A    O  
ATOM   2335  CB  GLN A 278       8.100  28.638 -14.817  1.00 88.19      A    C  
ATOM   2336  CG  GLN A 278       7.471  27.717 -13.756  1.00 78.32      A    C  
ATOM   2337  CD  GLN A 278       5.958  27.605 -13.932  1.00 73.27      A    C  
ATOM   2338  NE2 GLN A 278       5.234  27.120 -12.949  1.00 62.93      A    N  
ATOM   2339  OE1 GLN A 278       5.398  27.957 -14.951  1.00 65.62      A    O  
ATOM   2340  N   TYR A 279      10.437  30.985 -15.514  1.00 92.16      A    N  
ATOM   2341  CA  TYR A 279      10.837  31.946 -16.533  1.00 92.00      A    C  
ATOM   2342  C   TYR A 279      12.237  32.503 -16.270  1.00 92.76      A    C  
ATOM   2343  O   TYR A 279      12.617  32.766 -15.129  1.00 91.57      A    O  
ATOM   2344  CB  TYR A 279       9.802  33.071 -16.625  1.00 90.65      A    C  
ATOM   2345  CG  TYR A 279       8.404  32.580 -16.936  1.00 89.94      A    C  
ATOM   2346  CD1 TYR A 279       8.084  32.099 -18.219  1.00 87.09      A    C  
ATOM   2347  CD2 TYR A 279       7.412  32.585 -15.932  1.00 87.01      A    C  
ATOM   2348  CE1 TYR A 279       6.795  31.628 -18.506  1.00 85.11      A    C  
ATOM   2349  CE2 TYR A 279       6.120  32.112 -16.208  1.00 85.08      A    C  
ATOM   2350  CZ  TYR A 279       5.814  31.631 -17.494  1.00 85.61      A    C  
ATOM   2351  OH  TYR A 279       4.551  31.169 -17.761  1.00 82.36      A    O  
ATOM   2352  N   THR A 280      12.986  32.746 -17.344  1.00 93.19      A    N  
ATOM   2353  CA  THR A 280      14.295  33.399 -17.269  1.00 92.97      A    C  
ATOM   2354  C   THR A 280      14.138  34.892 -17.532  1.00 93.11      A    C  
ATOM   2355  O   THR A 280      13.643  35.300 -18.578  1.00 91.19      A    O  
ATOM   2356  CB  THR A 280      15.298  32.780 -18.249  1.00 91.15      A    C  
ATOM   2357  CG2 THR A 280      16.700  33.350 -18.077  1.00 79.54      A    C  
ATOM   2358  OG1 THR A 280      15.396  31.394 -18.005  1.00 80.60      A    O  
ATOM   2359  N   LYS A 281      14.586  35.708 -16.591  1.00 92.25      A    N  
ATOM   2360  CA  LYS A 281      14.610  37.163 -16.762  1.00 92.36      A    C  
ATOM   2361  C   LYS A 281      15.787  37.580 -17.647  1.00 92.05      A    C  
ATOM   2362  O   LYS A 281      16.929  37.239 -17.360  1.00 89.18      A    O  
ATOM   2363  CB  LYS A 281      14.673  37.828 -15.380  1.00 90.41      A    C  
ATOM   2364  CG  LYS A 281      14.735  39.355 -15.486  1.00 88.31      A    C  
ATOM   2365  CD  LYS A 281      14.891  39.973 -14.096  1.00 87.82      A    C  
ATOM   2366  CE  LYS A 281      15.120  41.464 -14.252  1.00 84.65      A    C  
ATOM   2367  NZ  LYS A 281      15.359  42.112 -12.946  1.00 83.00      A    N1+
ATOM   2368  N   THR A 282      15.503  38.414 -18.666  1.00 91.41      A    N  
ATOM   2369  CA  THR A 282      16.517  39.023 -19.536  1.00 90.49      A    C  
ATOM   2370  C   THR A 282      16.277  40.531 -19.609  1.00 90.77      A    C  
ATOM   2371  O   THR A 282      15.534  41.027 -20.448  1.00 86.12      A    O  
ATOM   2372  CB  THR A 282      16.520  38.387 -20.936  1.00 87.09      A    C  
ATOM   2373  CG2 THR A 282      17.820  38.696 -21.676  1.00 76.00      A    C  
ATOM   2374  OG1 THR A 282      16.431  36.983 -20.851  1.00 77.53      A    O  
ATOM   2375  N   GLY A 283      16.895  41.281 -18.698  1.00 89.19      A    N  
ATOM   2376  CA  GLY A 283      16.679  42.729 -18.562  1.00 89.13      A    C  
ATOM   2377  C   GLY A 283      15.257  43.070 -18.103  1.00 90.26      A    C  
ATOM   2378  O   GLY A 283      14.917  42.873 -16.939  1.00 85.61      A    O  
ATOM   2379  N   ASP A 284      14.459  43.612 -19.013  1.00 90.82      A    N  
ATOM   2380  CA  ASP A 284      13.054  43.983 -18.831  1.00 90.71      A    C  
ATOM   2381  C   ASP A 284      12.084  43.021 -19.536  1.00 91.17      A    C  
ATOM   2382  O   ASP A 284      10.882  43.264 -19.562  1.00 86.18      A    O  
ATOM   2383  CB  ASP A 284      12.849  45.436 -19.295  1.00 87.48      A    C  
ATOM   2384  CG  ASP A 284      13.336  45.750 -20.717  1.00 84.36      A    C  
ATOM   2385  OD1 ASP A 284      13.887  44.854 -21.395  1.00 77.18      A    O  
ATOM   2386  OD2 ASP A 284      13.257  46.941 -21.088  1.00 79.24      A    O1-
ATOM   2387  N   SER A 285      12.604  41.938 -20.074  1.00 90.56      A    N  
ATOM   2388  CA  SER A 285      11.848  40.901 -20.771  1.00 90.50      A    C  
ATOM   2389  C   SER A 285      11.916  39.574 -20.010  1.00 91.14      A    C  
ATOM   2390  O   SER A 285      12.800  39.344 -19.186  1.00 89.39      A    O  
ATOM   2391  CB  SER A 285      12.390  40.735 -22.202  1.00 88.29      A    C  
ATOM   2392  OG  SER A 285      12.450  41.971 -22.878  1.00 78.71      A    O  
ATOM   2393  N   ILE A 286      10.984  38.681 -20.322  1.00 90.09      A    N  
ATOM   2394  CA  ILE A 286      10.952  37.311 -19.793  1.00 89.92      A    C  
ATOM   2395  C   ILE A 286      11.077  36.323 -20.955  1.00 90.12      A    C  
ATOM   2396  O   ILE A 286      10.465  36.485 -21.998  1.00 88.38      A    O  
ATOM   2397  CB  ILE A 286       9.691  37.083 -18.936  1.00 87.92      A    C  
ATOM   2398  CG1 ILE A 286       9.770  37.949 -17.661  1.00 77.32      A    C  
ATOM   2399  CG2 ILE A 286       9.529  35.594 -18.567  1.00 73.35      A    C  
ATOM   2400  CD1 ILE A 286       8.588  37.777 -16.699  1.00 70.52      A    C  
ATOM   2401  N   HIS A 287      11.870  35.288 -20.764  1.00 90.70      A    N  
ATOM   2402  CA  HIS A 287      12.001  34.173 -21.689  1.00 90.53      A    C  
ATOM   2403  C   HIS A 287      11.298  32.930 -21.122  1.00 91.19      A    C  
ATOM   2404  O   HIS A 287      11.562  32.531 -19.985  1.00 90.34      A    O  
ATOM   2405  CB  HIS A 287      13.488  33.931 -21.953  1.00 89.15      A    C  
ATOM   2406  CG  HIS A 287      13.754  32.783 -22.868  1.00 82.95      A    C  
ATOM   2407  CD2 HIS A 287      13.847  32.824 -24.236  1.00 70.68      A    C  
ATOM   2408  ND1 HIS A 287      13.956  31.471 -22.497  1.00 71.18      A    N  
ATOM   2409  CE1 HIS A 287      14.168  30.745 -23.602  1.00 69.62      A    C  
ATOM   2410  NE2 HIS A 287      14.116  31.535 -24.680  1.00 70.36      A    N  
ATOM   2411  N   SER A 288      10.429  32.338 -21.928  1.00 89.35      A    N  
ATOM   2412  CA  SER A 288       9.810  31.047 -21.620  1.00 88.82      A    C  
ATOM   2413  C   SER A 288      10.714  29.914 -22.114  1.00 89.36      A    C  
ATOM   2414  O   SER A 288      10.925  29.804 -23.319  1.00 88.18      A    O  
ATOM   2415  CB  SER A 288       8.435  30.934 -22.282  1.00 87.08      A    C  
ATOM   2416  OG  SER A 288       7.911  29.628 -22.065  1.00 82.03      A    O  
ATOM   2417  N   PRO A 289      11.218  29.040 -21.220  1.00 90.15      A    N  
ATOM   2418  CA  PRO A 289      12.036  27.907 -21.631  1.00 89.99      A    C  
ATOM   2419  C   PRO A 289      11.259  26.855 -22.439  1.00 90.02      A    C  
ATOM   2420  O   PRO A 289      11.852  26.179 -23.274  1.00 87.49      A    O  
ATOM   2421  CB  PRO A 289      12.567  27.290 -20.333  1.00 88.11      A    C  
ATOM   2422  CG  PRO A 289      12.411  28.394 -19.299  1.00 86.44      A    C  
ATOM   2423  CD  PRO A 289      11.181  29.141 -19.780  1.00 89.62      A    C  
ATOM   2424  N   ILE A 290       9.958  26.722 -22.196  1.00 88.76      A    N  
ATOM   2425  CA  ILE A 290       9.127  25.713 -22.869  1.00 87.77      A    C  
ATOM   2426  C   ILE A 290       8.846  26.120 -24.317  1.00 87.22      A    C  
ATOM   2427  O   ILE A 290       9.052  25.331 -25.232  1.00 84.38      A    O  
ATOM   2428  CB  ILE A 290       7.807  25.482 -22.086  1.00 85.62      A    C  
ATOM   2429  CG1 ILE A 290       8.117  24.957 -20.669  1.00 81.30      A    C  
ATOM   2430  CG2 ILE A 290       6.893  24.499 -22.839  1.00 80.66      A    C  
ATOM   2431  CD1 ILE A 290       6.884  24.897 -19.766  1.00 76.21      A    C  
ATOM   2432  N   LEU A 291       8.426  27.365 -24.514  1.00 87.40      A    N  
ATOM   2433  CA  LEU A 291       8.132  27.904 -25.844  1.00 86.08      A    C  
ATOM   2434  C   LEU A 291       9.375  28.417 -26.581  1.00 85.84      A    C  
ATOM   2435  O   LEU A 291       9.292  28.721 -27.773  1.00 82.37      A    O  
ATOM   2436  CB  LEU A 291       7.096  29.034 -25.720  1.00 83.63      A    C  
ATOM   2437  CG  LEU A 291       5.726  28.616 -25.173  1.00 80.17      A    C  
ATOM   2438  CD1 LEU A 291       4.827  29.849 -25.147  1.00 76.21      A    C  
ATOM   2439  CD2 LEU A 291       5.048  27.550 -26.038  1.00 75.19      A    C  
ATOM   2440  N   GLU A 292      10.485  28.587 -25.880  1.00 86.74      A    N  
ATOM   2441  CA  GLU A 292      11.695  29.266 -26.363  1.00 86.36      A    C  
ATOM   2442  C   GLU A 292      11.416  30.649 -26.979  1.00 86.15      A    C  
ATOM   2443  O   GLU A 292      12.088  31.104 -27.900  1.00 81.72      A    O  
ATOM   2444  CB  GLU A 292      12.550  28.354 -27.247  1.00 84.30      A    C  
ATOM   2445  CG  GLU A 292      13.072  27.152 -26.463  1.00 80.66      A    C  
ATOM   2446  CD  GLU A 292      14.106  26.389 -27.286  1.00 77.25      A    C  
ATOM   2447  OE1 GLU A 292      15.299  26.457 -26.923  1.00 69.59      A    O  
ATOM   2448  OE2 GLU A 292      13.710  25.747 -28.274  1.00 71.89      A    O1-
ATOM   2449  N   LYS A 293      10.401  31.338 -26.436  1.00 85.15      A    N  
ATOM   2450  CA  LYS A 293      10.004  32.685 -26.858  1.00 85.07      A    C  
ATOM   2451  C   LYS A 293      10.373  33.716 -25.807  1.00 86.79      A    C  
ATOM   2452  O   LYS A 293      10.312  33.483 -24.604  1.00 84.94      A    O  
ATOM   2453  CB  LYS A 293       8.504  32.731 -27.188  1.00 81.07      A    C  
ATOM   2454  CG  LYS A 293       8.191  32.264 -28.618  1.00 71.94      A    C  
ATOM   2455  CD  LYS A 293       6.690  32.422 -28.885  1.00 67.81      A    C  
ATOM   2456  CE  LYS A 293       6.266  32.086 -30.303  1.00 58.97      A    C  
ATOM   2457  NZ  LYS A 293       4.801  32.303 -30.475  1.00 52.64      A    N1+
ATOM   2458  N   MET A 294      10.732  34.899 -26.283  1.00 87.35      A    N  
ATOM   2459  CA  MET A 294      10.966  36.074 -25.455  1.00 87.11      A    C  
ATOM   2460  C   MET A 294       9.732  36.974 -25.501  1.00 87.14      A    C  
ATOM   2461  O   MET A 294       9.302  37.381 -26.576  1.00 84.94      A    O  
ATOM   2462  CB  MET A 294      12.225  36.799 -25.936  1.00 85.91      A    C  
ATOM   2463  CG  MET A 294      12.811  37.689 -24.841  1.00 77.20      A    C  
ATOM   2464  SD  MET A 294      14.382  38.522 -25.298  1.00 73.14      A    S  
ATOM   2465  CE  MET A 294      15.451  37.103 -25.637  1.00 63.29      A    C  
ATOM   2466  N   VAL A 295       9.194  37.299 -24.334  1.00 86.73      A    N  
ATOM   2467  CA  VAL A 295       8.039  38.167 -24.146  1.00 86.02      A    C  
ATOM   2468  C   VAL A 295       8.544  39.536 -23.729  1.00 87.24      A    C  
ATOM   2469  O   VAL A 295       9.306  39.668 -22.768  1.00 86.00      A    O  
ATOM   2470  CB  VAL A 295       7.074  37.575 -23.107  1.00 83.30      A    C  
ATOM   2471  CG1 VAL A 295       5.818  38.431 -22.950  1.00 77.85      A    C  
ATOM   2472  CG2 VAL A 295       6.635  36.161 -23.522  1.00 78.18      A    C  
ATOM   2473  N   LYS A 296       8.153  40.569 -24.475  1.00 85.56      A    N  
ATOM   2474  CA  LYS A 296       8.346  41.960 -24.099  1.00 85.02      A    C  
ATOM   2475  C   LYS A 296       7.145  42.442 -23.301  1.00 85.76      A    C  
ATOM   2476  O   LYS A 296       6.091  41.817 -23.312  1.00 83.22      A    O  
ATOM   2477  CB  LYS A 296       8.590  42.823 -25.336  1.00 82.08      A    C  
ATOM   2478  CG  LYS A 296      10.003  42.584 -25.873  1.00 73.19      A    C  
ATOM   2479  CD  LYS A 296      10.290  43.546 -27.022  1.00 67.70      A    C  
ATOM   2480  CE  LYS A 296      11.717  43.339 -27.493  1.00 58.67      A    C  
ATOM   2481  NZ  LYS A 296      12.033  44.245 -28.616  1.00 51.40      A    N1+
ATOM   2482  N   PHE A 297       7.326  43.540 -22.602  1.00 85.79      A    N  
ATOM   2483  CA  PHE A 297       6.273  44.128 -21.793  1.00 86.28      A    C  
ATOM   2484  C   PHE A 297       6.100  45.615 -22.109  1.00 86.35      A    C  
ATOM   2485  O   PHE A 297       7.097  46.314 -22.358  1.00 83.95      A    O  
ATOM   2486  CB  PHE A 297       6.584  43.913 -20.305  1.00 85.69      A    C  
ATOM   2487  CG  PHE A 297       6.528  42.470 -19.885  1.00 86.91      A    C  
ATOM   2488  CD1 PHE A 297       5.310  41.900 -19.469  1.00 83.99      A    C  
ATOM   2489  CD2 PHE A 297       7.676  41.664 -19.943  1.00 84.47      A    C  
ATOM   2490  CE1 PHE A 297       5.236  40.534 -19.135  1.00 83.28      A    C  
ATOM   2491  CE2 PHE A 297       7.604  40.299 -19.619  1.00 83.36      A    C  
ATOM   2492  CZ  PHE A 297       6.389  39.741 -19.216  1.00 83.99      A    C  
ATOM   2493  N   PRO A 298       4.871  46.149 -22.025  1.00 84.44      A    N  
ATOM   2494  CA  PRO A 298       4.636  47.581 -22.067  1.00 83.92      A    C  
ATOM   2495  C   PRO A 298       5.420  48.279 -20.953  1.00 85.52      A    C  
ATOM   2496  O   PRO A 298       5.669  47.717 -19.892  1.00 84.21      A    O  
ATOM   2497  CB  PRO A 298       3.123  47.783 -21.889  1.00 80.72      A    C  
ATOM   2498  CG  PRO A 298       2.517  46.414 -22.169  1.00 78.21      A    C  
ATOM   2499  CD  PRO A 298       3.631  45.443 -21.801  1.00 81.56      A    C  
ATOM   2500  N   LYS A 299       5.767  49.544 -21.170  1.00 84.91      A    N  
ATOM   2501  CA  LYS A 299       6.687  50.308 -20.307  1.00 84.06      A    C  
ATOM   2502  C   LYS A 299       6.446  50.174 -18.798  1.00 84.16      A    C  
ATOM   2503  O   LYS A 299       7.408  49.935 -18.075  1.00 78.32      A    O  
ATOM   2504  CB  LYS A 299       6.681  51.768 -20.771  1.00 80.30      A    C  
ATOM   2505  CG  LYS A 299       7.876  52.533 -20.223  1.00 71.63      A    C  
ATOM   2506  CD  LYS A 299       7.911  53.949 -20.799  1.00 66.92      A    C  
ATOM   2507  CE  LYS A 299       9.161  54.651 -20.296  1.00 58.51      A    C  
ATOM   2508  NZ  LYS A 299       9.272  56.014 -20.828  1.00 51.73      A    N1+
ATOM   2509  N   PRO A 300       5.206  50.286 -18.275  1.00 84.80      A    N  
ATOM   2510  CA  PRO A 300       4.989  50.169 -16.835  1.00 84.94      A    C  
ATOM   2511  C   PRO A 300       5.288  48.768 -16.285  1.00 86.81      A    C  
ATOM   2512  O   PRO A 300       5.744  48.643 -15.156  1.00 83.71      A    O  
ATOM   2513  CB  PRO A 300       3.525  50.579 -16.610  1.00 80.77      A    C  
ATOM   2514  CG  PRO A 300       2.857  50.277 -17.940  1.00 77.15      A    C  
ATOM   2515  CD  PRO A 300       3.960  50.592 -18.953  1.00 81.38      A    C  
ATOM   2516  N   TYR A 301       5.069  47.744 -17.068  1.00 89.35      A    N  
ATOM   2517  CA  TYR A 301       5.381  46.373 -16.694  1.00 90.10      A    C  
ATOM   2518  C   TYR A 301       6.860  46.052 -16.901  1.00 91.28      A    C  
ATOM   2519  O   TYR A 301       7.466  45.432 -16.039  1.00 90.45      A    O  
ATOM   2520  CB  TYR A 301       4.493  45.392 -17.458  1.00 88.86      A    C  
ATOM   2521  CG  TYR A 301       3.026  45.532 -17.115  1.00 88.60      A    C  
ATOM   2522  CD1 TYR A 301       2.484  44.881 -15.985  1.00 85.65      A    C  
ATOM   2523  CD2 TYR A 301       2.190  46.319 -17.925  1.00 85.66      A    C  
ATOM   2524  CE1 TYR A 301       1.126  45.008 -15.677  1.00 84.17      A    C  
ATOM   2525  CE2 TYR A 301       0.822  46.457 -17.617  1.00 84.25      A    C  
ATOM   2526  CZ  TYR A 301       0.291  45.801 -16.493  1.00 84.93      A    C  
ATOM   2527  OH  TYR A 301      -1.033  45.937 -16.198  1.00 82.55      A    O  
ATOM   2528  N   ALA A 302       7.477  46.562 -17.966  1.00 90.81      A    N  
ATOM   2529  CA  ALA A 302       8.907  46.435 -18.223  1.00 91.27      A    C  
ATOM   2530  C   ALA A 302       9.742  46.982 -17.059  1.00 92.30      A    C  
ATOM   2531  O   ALA A 302      10.665  46.319 -16.583  1.00 91.54      A    O  
ATOM   2532  CB  ALA A 302       9.224  47.145 -19.546  1.00 89.74      A    C  
ATOM   2533  N   ASP A 303       9.380  48.137 -16.524  1.00 92.65      A    N  
ATOM   2534  CA  ASP A 303      10.043  48.714 -15.348  1.00 92.95      A    C  
ATOM   2535  C   ASP A 303       9.882  47.828 -14.102  1.00 94.05      A    C  
ATOM   2536  O   ASP A 303      10.828  47.678 -13.322  1.00 92.85      A    O  
ATOM   2537  CB  ASP A 303       9.508  50.130 -15.075  1.00 91.77      A    C  
ATOM   2538  CG  ASP A 303      10.043  51.209 -16.028  1.00 87.97      A    C  
ATOM   2539  OD1 ASP A 303      11.163  51.044 -16.569  1.00 81.95      A    O  
ATOM   2540  OD2 ASP A 303       9.376  52.268 -16.149  1.00 81.22      A    O1-
ATOM   2541  N   ILE A 304       8.720  47.217 -13.910  1.00 93.97      A    N  
ATOM   2542  CA  ILE A 304       8.482  46.275 -12.807  1.00 94.44      A    C  
ATOM   2543  C   ILE A 304       9.363  45.032 -12.974  1.00 94.98      A    C  
ATOM   2544  O   ILE A 304      10.111  44.698 -12.057  1.00 94.31      A    O  
ATOM   2545  CB  ILE A 304       6.980  45.904 -12.693  1.00 93.88      A    C  
ATOM   2546  CG1 ILE A 304       6.155  47.128 -12.248  1.00 91.81      A    C  
ATOM   2547  CG2 ILE A 304       6.770  44.752 -11.699  1.00 91.84      A    C  
ATOM   2548  CD1 ILE A 304       4.650  46.976 -12.453  1.00 87.90      A    C  
ATOM   2549  N   ILE A 305       9.339  44.395 -14.148  1.00 94.35      A    N  
ATOM   2550  CA  ILE A 305      10.135  43.199 -14.454  1.00 94.12      A    C  
ATOM   2551  C   ILE A 305      11.630  43.471 -14.218  1.00 94.57      A    C  
ATOM   2552  O   ILE A 305      12.316  42.665 -13.598  1.00 93.72      A    O  
ATOM   2553  CB  ILE A 305       9.867  42.712 -15.892  1.00 92.77      A    C  
ATOM   2554  CG1 ILE A 305       8.406  42.240 -16.110  1.00 89.60      A    C  
ATOM   2555  CG2 ILE A 305      10.832  41.595 -16.309  1.00 89.41      A    C  
ATOM   2556  CD1 ILE A 305       7.943  41.044 -15.265  1.00 81.51      A    C  
ATOM   2557  N   LYS A 306      12.123  44.644 -14.618  1.00 95.42      A    N  
ATOM   2558  CA  LYS A 306      13.523  45.048 -14.453  1.00 95.39      A    C  
ATOM   2559  C   LYS A 306      13.979  45.082 -12.987  1.00 95.55      A    C  
ATOM   2560  O   LYS A 306      15.146  44.812 -12.708  1.00 94.16      A    O  
ATOM   2561  CB  LYS A 306      13.688  46.408 -15.123  1.00 94.23      A    C  
ATOM   2562  CG  LYS A 306      15.140  46.682 -15.536  1.00 85.84      A    C  
ATOM   2563  CD  LYS A 306      15.166  47.972 -16.350  1.00 81.18      A    C  
ATOM   2564  CE  LYS A 306      16.528  48.172 -17.012  1.00 70.91      A    C  
ATOM   2565  NZ  LYS A 306      16.458  49.295 -17.971  1.00 62.59      A    N1+
ATOM   2566  N   HIS A 307      13.075  45.401 -12.070  1.00 95.93      A    N  
ATOM   2567  CA  HIS A 307      13.355  45.464 -10.629  1.00 96.11      A    C  
ATOM   2568  C   HIS A 307      12.946  44.198  -9.857  1.00 96.19      A    C  
ATOM   2569  O   HIS A 307      13.291  44.079  -8.679  1.00 94.52      A    O  
ATOM   2570  CB  HIS A 307      12.701  46.719 -10.039  1.00 95.87      A    C  
ATOM   2571  CG  HIS A 307      13.310  47.987 -10.559  1.00 94.82      A    C  
ATOM   2572  CD2 HIS A 307      14.416  48.641 -10.073  1.00 81.15      A    C  
ATOM   2573  ND1 HIS A 307      12.881  48.715 -11.644  1.00 79.34      A    N  
ATOM   2574  CE1 HIS A 307      13.697  49.777 -11.800  1.00 83.46      A    C  
ATOM   2575  NE2 HIS A 307      14.632  49.761 -10.862  1.00 86.89      A    N  
ATOM   2576  N   LEU A 308      12.259  43.258 -10.496  1.00 95.87      A    N  
ATOM   2577  CA  LEU A 308      11.960  41.955  -9.906  1.00 95.72      A    C  
ATOM   2578  C   LEU A 308      13.208  41.061  -9.900  1.00 95.66      A    C  
ATOM   2579  O   LEU A 308      14.092  41.167 -10.754  1.00 93.66      A    O  
ATOM   2580  CB  LEU A 308      10.788  41.286 -10.651  1.00 94.75      A    C  
ATOM   2581  CG  LEU A 308       9.407  41.849 -10.268  1.00 92.98      A    C  
ATOM   2582  CD1 LEU A 308       8.343  41.245 -11.175  1.00 89.78      A    C  
ATOM   2583  CD2 LEU A 308       9.035  41.508  -8.825  1.00 89.74      A    C  
ATOM   2584  N   THR A 309      13.266  40.181  -8.932  1.00 95.87      A    N  
ATOM   2585  CA  THR A 309      14.317  39.165  -8.785  1.00 95.44      A    C  
ATOM   2586  C   THR A 309      13.686  37.824  -8.431  1.00 95.59      A    C  
ATOM   2587  O   THR A 309      12.460  37.727  -8.241  1.00 94.11      A    O  
ATOM   2588  CB  THR A 309      15.371  39.581  -7.737  1.00 93.80      A    C  
ATOM   2589  CG2 THR A 309      15.981  40.957  -8.008  1.00 86.58      A    C  
ATOM   2590  OG1 THR A 309      14.800  39.609  -6.460  1.00 86.70      A    O  
ATOM   2591  N   TYR A 310      14.503  36.778  -8.329  1.00 95.37      A    N  
ATOM   2592  CA  TYR A 310      14.087  35.479  -7.805  1.00 95.10      A    C  
ATOM   2593  C   TYR A 310      14.205  35.394  -6.281  1.00 94.85      A    C  
ATOM   2594  O   TYR A 310      13.807  34.400  -5.673  1.00 92.25      A    O  
ATOM   2595  CB  TYR A 310      14.904  34.379  -8.483  1.00 94.52      A    C  
ATOM   2596  CG  TYR A 310      14.742  34.359  -9.986  1.00 94.78      A    C  
ATOM   2597  CD1 TYR A 310      13.558  33.856 -10.561  1.00 92.64      A    C  
ATOM   2598  CD2 TYR A 310      15.769  34.849 -10.823  1.00 92.99      A    C  
ATOM   2599  CE1 TYR A 310      13.401  33.840 -11.953  1.00 91.78      A    C  
ATOM   2600  CE2 TYR A 310      15.616  34.831 -12.208  1.00 92.05      A    C  
ATOM   2601  CZ  TYR A 310      14.432  34.324 -12.779  1.00 92.90      A    C  
ATOM   2602  OH  TYR A 310      14.288  34.307 -14.139  1.00 91.06      A    O  
ATOM   2603  N   GLU A 311      14.753  36.437  -5.654  1.00 93.80      A    N  
ATOM   2604  CA  GLU A 311      14.889  36.519  -4.210  1.00 93.18      A    C  
ATOM   2605  C   GLU A 311      13.630  37.091  -3.547  1.00 93.56      A    C  
ATOM   2606  O   GLU A 311      12.809  37.772  -4.170  1.00 90.57      A    O  
ATOM   2607  CB  GLU A 311      16.113  37.353  -3.831  1.00 90.76      A    C  
ATOM   2608  CG  GLU A 311      17.429  36.726  -4.307  1.00 84.57      A    C  
ATOM   2609  CD  GLU A 311      18.669  37.491  -3.803  1.00 78.70      A    C  
ATOM   2610  OE1 GLU A 311      19.790  37.036  -4.143  1.00 69.91      A    O  
ATOM   2611  OE2 GLU A 311      18.500  38.514  -3.104  1.00 70.55      A    O1-
ATOM   2612  N   ASN A 312      13.502  36.848  -2.243  1.00 91.57      A    N  
ATOM   2613  CA  ASN A 312      12.416  37.379  -1.445  1.00 90.67      A    C  
ATOM   2614  C   ASN A 312      12.556  38.896  -1.286  1.00 91.63      A    C  
ATOM   2615  O   ASN A 312      13.440  39.390  -0.587  1.00 88.24      A    O  
ATOM   2616  CB  ASN A 312      12.410  36.649  -0.088  1.00 87.06      A    C  
ATOM   2617  CG  ASN A 312      11.887  35.222  -0.187  1.00 84.31      A    C  
ATOM   2618  ND2 ASN A 312      12.379  34.343   0.654  1.00 75.45      A    N  
ATOM   2619  OD1 ASN A 312      11.030  34.903  -0.983  1.00 77.54      A    O  
ATOM   2620  N   GLN A 313      11.638  39.639  -1.904  1.00 94.25      A    N  
ATOM   2621  CA  GLN A 313      11.533  41.093  -1.813  1.00 95.04      A    C  
ATOM   2622  C   GLN A 313      10.097  41.467  -1.442  1.00 96.24      A    C  
ATOM   2623  O   GLN A 313       9.164  40.938  -2.033  1.00 94.78      A    O  
ATOM   2624  CB  GLN A 313      11.968  41.702  -3.155  1.00 92.04      A    C  
ATOM   2625  CG  GLN A 313      11.865  43.221  -3.153  1.00 88.40      A    C  
ATOM   2626  CD  GLN A 313      12.334  43.877  -4.452  1.00 91.11      A    C  
ATOM   2627  NE2 GLN A 313      12.040  45.132  -4.640  1.00 81.92      A    N  
ATOM   2628  OE1 GLN A 313      12.997  43.318  -5.296  1.00 82.82      A    O  
ATOM   2629  N   SER A 314       9.906  42.390  -0.484  1.00 96.55      A    N  
ATOM   2630  CA  SER A 314       8.552  42.851  -0.165  1.00 96.81      A    C  
ATOM   2631  C   SER A 314       7.997  43.776  -1.253  1.00 97.22      A    C  
ATOM   2632  O   SER A 314       8.738  44.470  -1.951  1.00 96.58      A    O  
ATOM   2633  CB  SER A 314       8.481  43.513   1.227  1.00 95.56      A    C  
ATOM   2634  OG  SER A 314       9.015  44.822   1.221  1.00 90.68      A    O  
ATOM   2635  N   ILE A 315       6.681  43.826  -1.370  1.00 97.16      A    N  
ATOM   2636  CA  ILE A 315       5.991  44.748  -2.290  1.00 97.30      A    C  
ATOM   2637  C   ILE A 315       6.326  46.205  -1.945  1.00 97.39      A    C  
ATOM   2638  O   ILE A 315       6.551  47.003  -2.847  1.00 96.48      A    O  
ATOM   2639  CB  ILE A 315       4.470  44.472  -2.278  1.00 97.03      A    C  
ATOM   2640  CG1 ILE A 315       4.215  43.100  -2.939  1.00 95.72      A    C  
ATOM   2641  CG2 ILE A 315       3.697  45.591  -3.007  1.00 95.60      A    C  
ATOM   2642  CD1 ILE A 315       2.754  42.640  -2.910  1.00 93.14      A    C  
ATOM   2643  N   GLU A 316       6.456  46.554  -0.662  1.00 96.43      A    N  
ATOM   2644  CA  GLU A 316       6.866  47.888  -0.221  1.00 95.72      A    C  
ATOM   2645  C   GLU A 316       8.283  48.243  -0.711  1.00 96.11      A    C  
ATOM   2646  O   GLU A 316       8.529  49.344  -1.189  1.00 95.09      A    O  
ATOM   2647  CB  GLU A 316       6.808  47.969   1.307  1.00 93.35      A    C  
ATOM   2648  CG  GLU A 316       6.785  49.414   1.807  1.00 84.13      A    C  
ATOM   2649  CD  GLU A 316       7.319  49.571   3.232  1.00 81.85      A    C  
ATOM   2650  OE1 GLU A 316       7.929  50.638   3.485  1.00 73.33      A    O  
ATOM   2651  OE2 GLU A 316       7.203  48.615   4.018  1.00 75.31      A    O1-
ATOM   2652  N   GLN A 317       9.221  47.299  -0.638  1.00 96.95      A    N  
ATOM   2653  CA  GLN A 317      10.584  47.489  -1.138  1.00 96.82      A    C  
ATOM   2654  C   GLN A 317      10.606  47.682  -2.658  1.00 97.07      A    C  
ATOM   2655  O   GLN A 317      11.341  48.540  -3.156  1.00 96.23      A    O  
ATOM   2656  CB  GLN A 317      11.452  46.277  -0.763  1.00 96.23      A    C  
ATOM   2657  CG  GLN A 317      11.856  46.263   0.712  1.00 92.86      A    C  
ATOM   2658  CD  GLN A 317      12.524  44.934   1.115  1.00 90.95      A    C  
ATOM   2659  NE2 GLN A 317      13.196  44.895   2.229  1.00 80.65      A    N  
ATOM   2660  OE1 GLN A 317      12.450  43.925   0.429  1.00 83.23      A    O  
ATOM   2661  N   LEU A 318       9.786  46.919  -3.399  1.00 97.07      A    N  
ATOM   2662  CA  LEU A 318       9.664  47.074  -4.845  1.00 97.36      A    C  
ATOM   2663  C   LEU A 318       9.053  48.434  -5.215  1.00 97.31      A    C  
ATOM   2664  O   LEU A 318       9.582  49.126  -6.086  1.00 96.39      A    O  
ATOM   2665  CB  LEU A 318       8.843  45.901  -5.408  1.00 97.08      A    C  
ATOM   2666  CG  LEU A 318       8.689  45.938  -6.939  1.00 96.47      A    C  
ATOM   2667  CD1 LEU A 318      10.014  45.838  -7.675  1.00 93.91      A    C  
ATOM   2668  CD2 LEU A 318       7.813  44.769  -7.384  1.00 93.93      A    C  
ATOM   2669  N   ALA A 319       8.017  48.866  -4.512  1.00 97.02      A    N  
ATOM   2670  CA  ALA A 319       7.396  50.177  -4.699  1.00 96.81      A    C  
ATOM   2671  C   ALA A 319       8.400  51.324  -4.475  1.00 96.67      A    C  
ATOM   2672  O   ALA A 319       8.468  52.245  -5.290  1.00 95.39      A    O  
ATOM   2673  CB  ALA A 319       6.184  50.285  -3.775  1.00 96.17      A    C  
ATOM   2674  N   LYS A 320       9.237  51.224  -3.436  1.00 96.94      A    N  
ATOM   2675  CA  LYS A 320      10.330  52.176  -3.188  1.00 96.57      A    C  
ATOM   2676  C   LYS A 320      11.344  52.203  -4.332  1.00 96.41      A    C  
ATOM   2677  O   LYS A 320      11.729  53.288  -4.759  1.00 94.80      A    O  
ATOM   2678  CB  LYS A 320      11.034  51.863  -1.859  1.00 95.40      A    C  
ATOM   2679  CG  LYS A 320      10.414  52.620  -0.680  1.00 85.45      A    C  
ATOM   2680  CD  LYS A 320      11.035  52.181   0.655  1.00 81.05      A    C  
ATOM   2681  CE  LYS A 320      10.461  53.008   1.804  1.00 70.57      A    C  
ATOM   2682  NZ  LYS A 320      10.495  52.273   3.108  1.00 61.89      A    N1+
ATOM   2683  N   LYS A 321      11.773  51.053  -4.858  1.00 96.31      A    N  
ATOM   2684  CA  LYS A 321      12.702  50.983  -5.998  1.00 95.73      A    C  
ATOM   2685  C   LYS A 321      12.129  51.625  -7.262  1.00 95.81      A    C  
ATOM   2686  O   LYS A 321      12.871  52.284  -7.985  1.00 93.84      A    O  
ATOM   2687  CB  LYS A 321      13.086  49.527  -6.304  1.00 94.43      A    C  
ATOM   2688  CG  LYS A 321      14.126  48.935  -5.343  1.00 90.04      A    C  
ATOM   2689  CD  LYS A 321      14.429  47.493  -5.786  1.00 87.52      A    C  
ATOM   2690  CE  LYS A 321      15.404  46.775  -4.847  1.00 81.54      A    C  
ATOM   2691  NZ  LYS A 321      15.530  45.344  -5.225  1.00 74.57      A    N1+
ATOM   2692  N   LEU A 322      10.837  51.458  -7.498  1.00 95.43      A    N  
ATOM   2693  CA  LEU A 322      10.123  52.035  -8.642  1.00 94.86      A    C  
ATOM   2694  C   LEU A 322       9.722  53.501  -8.441  1.00 94.44      A    C  
ATOM   2695  O   LEU A 322       9.275  54.141  -9.394  1.00 91.16      A    O  
ATOM   2696  CB  LEU A 322       8.889  51.163  -8.938  1.00 94.06      A    C  
ATOM   2697  CG  LEU A 322       9.234  49.777  -9.496  1.00 93.26      A    C  
ATOM   2698  CD1 LEU A 322       7.997  48.885  -9.451  1.00 89.48      A    C  
ATOM   2699  CD2 LEU A 322       9.701  49.865 -10.954  1.00 88.94      A    C  
ATOM   2700  N   SER A 323       9.857  54.037  -7.221  1.00 95.54      A    N  
ATOM   2701  CA  SER A 323       9.346  55.365  -6.836  1.00 95.17      A    C  
ATOM   2702  C   SER A 323       7.850  55.530  -7.128  1.00 95.07      A    C  
ATOM   2703  O   SER A 323       7.398  56.589  -7.560  1.00 91.47      A    O  
ATOM   2704  CB  SER A 323      10.200  56.485  -7.455  1.00 93.88      A    C  
ATOM   2705  OG  SER A 323      11.551  56.339  -7.055  1.00 83.87      A    O  
ATOM   2706  N   GLN A 324       7.082  54.465  -6.908  1.00 93.84      A    N  
ATOM   2707  CA  GLN A 324       5.634  54.420  -7.132  1.00 93.81      A    C  
ATOM   2708  C   GLN A 324       4.884  54.092  -5.836  1.00 94.50      A    C  
ATOM   2709  O   GLN A 324       5.421  53.410  -4.964  1.00 92.47      A    O  
ATOM   2710  CB  GLN A 324       5.309  53.401  -8.233  1.00 91.82      A    C  
ATOM   2711  CG  GLN A 324       5.747  53.844  -9.641  1.00 88.28      A    C  
ATOM   2712  CD  GLN A 324       4.954  55.015 -10.214  1.00 87.24      A    C  
ATOM   2713  NE2 GLN A 324       5.390  55.564 -11.327  1.00 76.32      A    N  
ATOM   2714  OE1 GLN A 324       3.941  55.444  -9.684  1.00 78.88      A    O  
ATOM   2715  N   PRO A 325       3.626  54.554  -5.699  1.00 94.74      A    N  
ATOM   2716  CA  PRO A 325       2.781  54.147  -4.578  1.00 94.36      A    C  
ATOM   2717  C   PRO A 325       2.463  52.654  -4.622  1.00 94.53      A    C  
ATOM   2718  O   PRO A 325       2.186  52.108  -5.683  1.00 92.45      A    O  
ATOM   2719  CB  PRO A 325       1.506  54.992  -4.692  1.00 92.42      A    C  
ATOM   2720  CG  PRO A 325       1.881  56.136  -5.634  1.00 90.09      A    C  
ATOM   2721  CD  PRO A 325       2.935  55.516  -6.528  1.00 92.71      A    C  
ATOM   2722  N   VAL A 326       2.361  52.012  -3.461  1.00 94.60      A    N  
ATOM   2723  CA  VAL A 326       1.952  50.599  -3.340  1.00 94.42      A    C  
ATOM   2724  C   VAL A 326       0.596  50.343  -4.011  1.00 94.30      A    C  
ATOM   2725  O   VAL A 326       0.432  49.338  -4.693  1.00 92.33      A    O  
ATOM   2726  CB  VAL A 326       1.911  50.160  -1.866  1.00 93.05      A    C  
ATOM   2727  CG1 VAL A 326       1.363  48.739  -1.686  1.00 87.96      A    C  
ATOM   2728  CG2 VAL A 326       3.312  50.190  -1.248  1.00 88.38      A    C  
ATOM   2729  N   ALA A 327      -0.352  51.285  -3.899  1.00 93.75      A    N  
ATOM   2730  CA  ALA A 327      -1.669  51.169  -4.523  1.00 92.80      A    C  
ATOM   2731  C   ALA A 327      -1.611  51.093  -6.062  1.00 92.68      A    C  
ATOM   2732  O   ALA A 327      -2.396  50.371  -6.673  1.00 90.09      A    O  
ATOM   2733  CB  ALA A 327      -2.522  52.354  -4.064  1.00 91.09      A    C  
ATOM   2734  N   TRP A 328      -0.680  51.812  -6.691  1.00 92.39      A    N  
ATOM   2735  CA  TRP A 328      -0.441  51.732  -8.133  1.00 91.46      A    C  
ATOM   2736  C   TRP A 328       0.176  50.379  -8.502  1.00 91.58      A    C  
ATOM   2737  O   TRP A 328      -0.299  49.701  -9.408  1.00 89.70      A    O  
ATOM   2738  CB  TRP A 328       0.457  52.891  -8.573  1.00 89.70      A    C  
ATOM   2739  CG  TRP A 328       0.838  52.873 -10.021  1.00 87.64      A    C  
ATOM   2740  CD1 TRP A 328       0.159  53.471 -11.024  1.00 83.46      A    C  
ATOM   2741  CD2 TRP A 328       1.994  52.224 -10.642  1.00 86.78      A    C  
ATOM   2742  CE2 TRP A 328       1.944  52.497 -12.037  1.00 85.08      A    C  
ATOM   2743  CE3 TRP A 328       3.069  51.457 -10.159  1.00 83.56      A    C  
ATOM   2744  NE1 TRP A 328       0.815  53.254 -12.230  1.00 83.29      A    N  
ATOM   2745  CZ2 TRP A 328       2.930  52.011 -12.925  1.00 83.64      A    C  
ATOM   2746  CZ3 TRP A 328       4.045  50.974 -11.041  1.00 80.89      A    C  
ATOM   2747  CH2 TRP A 328       3.973  51.250 -12.403  1.00 81.03      A    C  
ATOM   2748  N   LEU A 329       1.185  49.975  -7.756  1.00 92.54      A    N  
ATOM   2749  CA  LEU A 329       1.879  48.714  -7.986  1.00 93.11      A    C  
ATOM   2750  C   LEU A 329       0.954  47.504  -7.808  1.00 93.46      A    C  
ATOM   2751  O   LEU A 329       1.039  46.553  -8.585  1.00 92.46      A    O  
ATOM   2752  CB  LEU A 329       3.102  48.673  -7.060  1.00 92.74      A    C  
ATOM   2753  CG  LEU A 329       4.006  47.449  -7.274  1.00 92.18      A    C  
ATOM   2754  CD1 LEU A 329       4.586  47.389  -8.682  1.00 90.09      A    C  
ATOM   2755  CD2 LEU A 329       5.179  47.512  -6.292  1.00 90.24      A    C  
ATOM   2756  N   ALA A 330       0.029  47.554  -6.851  1.00 94.13      A    N  
ATOM   2757  CA  ALA A 330      -0.901  46.478  -6.531  1.00 93.42      A    C  
ATOM   2758  C   ALA A 330      -1.695  45.982  -7.741  1.00 93.09      A    C  
ATOM   2759  O   ALA A 330      -1.798  44.774  -7.964  1.00 91.47      A    O  
ATOM   2760  CB  ALA A 330      -1.864  46.971  -5.434  1.00 92.31      A    C  
ATOM   2761  N   LYS A 331      -2.213  46.916  -8.562  1.00 90.62      A    N  
ATOM   2762  CA  LYS A 331      -2.955  46.581  -9.785  1.00 88.98      A    C  
ATOM   2763  C   LYS A 331      -2.103  45.798 -10.766  1.00 89.41      A    C  
ATOM   2764  O   LYS A 331      -2.525  44.762 -11.269  1.00 86.94      A    O  
ATOM   2765  CB  LYS A 331      -3.417  47.861 -10.477  1.00 85.69      A    C  
ATOM   2766  CG  LYS A 331      -4.541  48.584  -9.761  1.00 74.53      A    C  
ATOM   2767  CD  LYS A 331      -4.774  49.898 -10.510  1.00 68.41      A    C  
ATOM   2768  CE  LYS A 331      -6.172  50.394 -10.310  1.00 57.43      A    C  
ATOM   2769  NZ  LYS A 331      -6.406  51.697 -10.968  1.00 51.03      A    N1+
ATOM   2770  N   LYS A 332      -0.891  46.316 -11.025  1.00 91.90      A    N  
ATOM   2771  CA  LYS A 332       0.043  45.736 -11.992  1.00 91.53      A    C  
ATOM   2772  C   LYS A 332       0.513  44.354 -11.546  1.00 92.01      A    C  
ATOM   2773  O   LYS A 332       0.512  43.405 -12.336  1.00 90.66      A    O  
ATOM   2774  CB  LYS A 332       1.235  46.689 -12.208  1.00 90.32      A    C  
ATOM   2775  CG  LYS A 332       0.873  48.124 -12.645  1.00 87.24      A    C  
ATOM   2776  CD  LYS A 332       0.067  48.167 -13.938  1.00 81.48      A    C  
ATOM   2777  CE  LYS A 332      -0.207  49.607 -14.356  1.00 77.34      A    C  
ATOM   2778  NZ  LYS A 332      -1.111  49.674 -15.520  1.00 69.55      A    N1+
ATOM   2779  N   LEU A 333       0.831  44.210 -10.266  1.00 92.38      A    N  
ATOM   2780  CA  LEU A 333       1.249  42.928  -9.703  1.00 92.88      A    C  
ATOM   2781  C   LEU A 333       0.131  41.885  -9.730  1.00 92.34      A    C  
ATOM   2782  O   LEU A 333       0.407  40.745 -10.067  1.00 91.21      A    O  
ATOM   2783  CB  LEU A 333       1.769  43.120  -8.274  1.00 93.53      A    C  
ATOM   2784  CG  LEU A 333       3.094  43.897  -8.151  1.00 93.72      A    C  
ATOM   2785  CD1 LEU A 333       3.510  43.904  -6.683  1.00 92.65      A    C  
ATOM   2786  CD2 LEU A 333       4.236  43.296  -8.958  1.00 92.61      A    C  
ATOM   2787  N   ARG A 334      -1.125  42.255  -9.444  1.00 91.89      A    N  
ATOM   2788  CA  ARG A 334      -2.252  41.309  -9.528  1.00 90.40      A    C  
ATOM   2789  C   ARG A 334      -2.444  40.769 -10.944  1.00 90.07      A    C  
ATOM   2790  O   ARG A 334      -2.770  39.594 -11.096  1.00 87.63      A    O  
ATOM   2791  CB  ARG A 334      -3.550  41.965  -9.032  1.00 89.19      A    C  
ATOM   2792  CG  ARG A 334      -3.617  42.016  -7.499  1.00 81.08      A    C  
ATOM   2793  CD  ARG A 334      -4.932  42.660  -7.048  1.00 73.86      A    C  
ATOM   2794  NE  ARG A 334      -4.987  42.810  -5.581  1.00 66.06      A    N  
ATOM   2795  CZ  ARG A 334      -6.029  43.241  -4.867  1.00 59.28      A    C  
ATOM   2796  NH1 ARG A 334      -7.168  43.568  -5.423  1.00 52.07      A    N1+
ATOM   2797  NH2 ARG A 334      -5.933  43.351  -3.575  1.00 52.30      A    N  
ATOM   2798  N   LEU A 335      -2.213  41.597 -11.965  1.00 89.01      A    N  
ATOM   2799  CA  LEU A 335      -2.291  41.145 -13.352  1.00 87.67      A    C  
ATOM   2800  C   LEU A 335      -1.168  40.154 -13.688  1.00 88.22      A    C  
ATOM   2801  O   LEU A 335      -1.437  39.077 -14.207  1.00 86.23      A    O  
ATOM   2802  CB  LEU A 335      -2.270  42.354 -14.313  1.00 84.73      A    C  
ATOM   2803  CG  LEU A 335      -3.394  42.241 -15.363  1.00 75.50      A    C  
ATOM   2804  CD1 LEU A 335      -4.579  43.104 -14.946  1.00 69.88      A    C  
ATOM   2805  CD2 LEU A 335      -2.927  42.701 -16.731  1.00 68.59      A    C  
ATOM   2806  N   LEU A 336       0.069  40.491 -13.322  1.00 89.68      A    N  
ATOM   2807  CA  LEU A 336       1.216  39.606 -13.529  1.00 90.05      A    C  
ATOM   2808  C   LEU A 336       1.074  38.282 -12.765  1.00 89.86      A    C  
ATOM   2809  O   LEU A 336       1.439  37.227 -13.283  1.00 88.81      A    O  
ATOM   2810  CB  LEU A 336       2.508  40.332 -13.096  1.00 90.64      A    C  
ATOM   2811  CG  LEU A 336       2.930  41.523 -13.972  1.00 90.25      A    C  
ATOM   2812  CD1 LEU A 336       4.107  42.248 -13.322  1.00 88.68      A    C  
ATOM   2813  CD2 LEU A 336       3.375  41.078 -15.371  1.00 88.45      A    C  
ATOM   2814  N   GLU A 337       0.522  38.313 -11.555  1.00 90.31      A    N  
ATOM   2815  CA  GLU A 337       0.253  37.107 -10.763  1.00 89.96      A    C  
ATOM   2816  C   GLU A 337      -0.817  36.226 -11.420  1.00 88.59      A    C  
ATOM   2817  O   GLU A 337      -0.645  35.010 -11.495  1.00 86.34      A    O  
ATOM   2818  CB  GLU A 337      -0.168  37.505  -9.340  1.00 90.08      A    C  
ATOM   2819  CG  GLU A 337      -0.458  36.269  -8.489  1.00 89.41      A    C  
ATOM   2820  CD  GLU A 337      -0.774  36.592  -7.025  1.00 89.53      A    C  
ATOM   2821  OE1 GLU A 337      -0.261  35.861  -6.156  1.00 84.27      A    O  
ATOM   2822  OE2 GLU A 337      -1.547  37.525  -6.716  1.00 85.81      A    O1-
ATOM   2823  N   LYS A 338      -1.879  36.831 -11.927  1.00 87.45      A    N  
ATOM   2824  CA  LYS A 338      -2.956  36.118 -12.618  1.00 85.51      A    C  
ATOM   2825  C   LYS A 338      -2.437  35.363 -13.849  1.00 84.97      A    C  
ATOM   2826  O   LYS A 338      -2.910  34.267 -14.127  1.00 82.57      A    O  
ATOM   2827  CB  LYS A 338      -4.051  37.122 -12.988  1.00 83.62      A    C  
ATOM   2828  CG  LYS A 338      -5.362  36.449 -13.444  1.00 75.08      A    C  
ATOM   2829  CD  LYS A 338      -6.365  37.523 -13.876  1.00 70.82      A    C  
ATOM   2830  CE  LYS A 338      -7.648  36.894 -14.407  1.00 60.48      A    C  
ATOM   2831  NZ  LYS A 338      -8.502  37.891 -15.118  1.00 54.96      A    N1+
ATOM   2832  N   LYS A 339      -1.435  35.930 -14.526  1.00 86.11      A    N  
ATOM   2833  CA  LYS A 339      -0.721  35.317 -15.655  1.00 85.15      A    C  
ATOM   2834  C   LYS A 339       0.417  34.369 -15.220  1.00 85.85      A    C  
ATOM   2835  O   LYS A 339       1.190  33.928 -16.056  1.00 84.06      A    O  
ATOM   2836  CB  LYS A 339      -0.228  36.426 -16.601  1.00 83.31      A    C  
ATOM   2837  CG  LYS A 339      -1.359  37.262 -17.245  1.00 78.90      A    C  
ATOM   2838  CD  LYS A 339      -2.180  36.458 -18.268  1.00 72.36      A    C  
ATOM   2839  CE  LYS A 339      -3.159  37.346 -19.040  1.00 67.34      A    C  
ATOM   2840  NZ  LYS A 339      -3.773  36.619 -20.179  1.00 60.76      A    N1+
ATOM   2841  N   ARG A 340       0.545  34.055 -13.932  1.00 87.09      A    N  
ATOM   2842  CA  ARG A 340       1.560  33.153 -13.348  1.00 86.76      A    C  
ATOM   2843  C   ARG A 340       3.026  33.551 -13.628  1.00 88.12      A    C  
ATOM   2844  O   ARG A 340       3.925  32.735 -13.505  1.00 86.58      A    O  
ATOM   2845  CB  ARG A 340       1.281  31.690 -13.736  1.00 84.63      A    C  
ATOM   2846  CG  ARG A 340      -0.124  31.191 -13.363  1.00 81.04      A    C  
ATOM   2847  CD  ARG A 340      -0.261  29.714 -13.763  1.00 74.43      A    C  
ATOM   2848  NE  ARG A 340      -1.568  29.146 -13.388  1.00 68.07      A    N  
ATOM   2849  CZ  ARG A 340      -1.943  27.888 -13.587  1.00 60.86      A    C  
ATOM   2850  NH1 ARG A 340      -1.162  27.007 -14.157  1.00 56.26      A    N1+
ATOM   2851  NH2 ARG A 340      -3.124  27.489 -13.201  1.00 54.19      A    N  
ATOM   2852  N   LEU A 341       3.280  34.809 -13.960  1.00 89.21      A    N  
ATOM   2853  CA  LEU A 341       4.634  35.325 -14.234  1.00 89.60      A    C  
ATOM   2854  C   LEU A 341       5.411  35.649 -12.956  1.00 90.83      A    C  
ATOM   2855  O   LEU A 341       6.639  35.673 -12.955  1.00 90.04      A    O  
ATOM   2856  CB  LEU A 341       4.510  36.584 -15.105  1.00 88.48      A    C  
ATOM   2857  CG  LEU A 341       3.916  36.331 -16.501  1.00 86.46      A    C  
ATOM   2858  CD1 LEU A 341       3.686  37.666 -17.199  1.00 81.94      A    C  
ATOM   2859  CD2 LEU A 341       4.851  35.501 -17.369  1.00 81.32      A    C  
ATOM   2860  N   ILE A 342       4.699  35.916 -11.877  1.00 91.69      A    N  
ATOM   2861  CA  ILE A 342       5.258  36.246 -10.568  1.00 92.16      A    C  
ATOM   2862  C   ILE A 342       4.568  35.454  -9.463  1.00 91.96      A    C  
ATOM   2863  O   ILE A 342       3.442  34.979  -9.618  1.00 90.92      A    O  
ATOM   2864  CB  ILE A 342       5.203  37.768 -10.293  1.00 92.08      A    C  
ATOM   2865  CG1 ILE A 342       3.751  38.281 -10.143  1.00 89.37      A    C  
ATOM   2866  CG2 ILE A 342       5.966  38.549 -11.374  1.00 86.21      A    C  
ATOM   2867  CD1 ILE A 342       3.650  39.748  -9.714  1.00 88.09      A    C  
ATOM   2868  N   LEU A 343       5.245  35.355  -8.321  1.00 93.90      A    N  
ATOM   2869  CA  LEU A 343       4.718  34.778  -7.093  1.00 93.81      A    C  
ATOM   2870  C   LEU A 343       4.567  35.892  -6.057  1.00 94.85      A    C  
ATOM   2871  O   LEU A 343       5.517  36.623  -5.787  1.00 94.02      A    O  
ATOM   2872  CB  LEU A 343       5.682  33.683  -6.598  1.00 91.82      A    C  
ATOM   2873  CG  LEU A 343       5.816  32.484  -7.562  1.00 87.07      A    C  
ATOM   2874  CD1 LEU A 343       7.019  31.637  -7.174  1.00 80.16      A    C  
ATOM   2875  CD2 LEU A 343       4.569  31.595  -7.525  1.00 78.81      A    C  
ATOM   2876  N   ILE A 344       3.372  36.002  -5.473  1.00 95.51      A    N  
ATOM   2877  CA  ILE A 344       3.072  36.900  -4.357  1.00 95.88      A    C  
ATOM   2878  C   ILE A 344       2.582  36.057  -3.188  1.00 95.47      A    C  
ATOM   2879  O   ILE A 344       1.506  35.451  -3.258  1.00 93.72      A    O  
ATOM   2880  CB  ILE A 344       2.047  37.992  -4.725  1.00 95.57      A    C  
ATOM   2881  CG1 ILE A 344       2.524  38.837  -5.926  1.00 93.65      A    C  
ATOM   2882  CG2 ILE A 344       1.784  38.897  -3.507  1.00 93.29      A    C  
ATOM   2883  CD1 ILE A 344       1.485  39.844  -6.419  1.00 90.10      A    C  
ATOM   2884  N   GLU A 345       3.349  36.032  -2.115  1.00 95.77      A    N  
ATOM   2885  CA  GLU A 345       3.032  35.191  -0.968  1.00 95.04      A    C  
ATOM   2886  C   GLU A 345       3.700  35.692   0.318  1.00 96.02      A    C  
ATOM   2887  O   GLU A 345       4.625  36.513   0.306  1.00 95.31      A    O  
ATOM   2888  CB  GLU A 345       3.407  33.723  -1.264  1.00 91.91      A    C  
ATOM   2889  CG  GLU A 345       4.881  33.499  -1.623  1.00 84.56      A    C  
ATOM   2890  CD  GLU A 345       5.227  32.017  -1.934  1.00 83.57      A    C  
ATOM   2891  OE1 GLU A 345       6.435  31.696  -1.888  1.00 74.85      A    O  
ATOM   2892  OE2 GLU A 345       4.306  31.207  -2.183  1.00 76.67      A    O1-
ATOM   2893  N   ILE A 346       3.214  35.187   1.447  1.00 96.36      A    N  
ATOM   2894  CA  ILE A 346       3.980  35.237   2.692  1.00 96.57      A    C  
ATOM   2895  C   ILE A 346       5.138  34.248   2.535  1.00 96.04      A    C  
ATOM   2896  O   ILE A 346       4.894  33.090   2.186  1.00 94.54      A    O  
ATOM   2897  CB  ILE A 346       3.096  34.890   3.912  1.00 96.66      A    C  
ATOM   2898  CG1 ILE A 346       1.928  35.896   4.016  1.00 95.60      A    C  
ATOM   2899  CG2 ILE A 346       3.947  34.892   5.193  1.00 95.49      A    C  
ATOM   2900  CD1 ILE A 346       0.955  35.640   5.177  1.00 93.99      A    C  
ATOM   2901  N   PRO A 347       6.390  34.679   2.757  1.00 95.60      A    N  
ATOM   2902  CA  PRO A 347       7.543  33.822   2.538  1.00 95.07      A    C  
ATOM   2903  C   PRO A 347       7.599  32.717   3.600  1.00 94.74      A    C  
ATOM   2904  O   PRO A 347       7.996  32.967   4.738  1.00 92.21      A    O  
ATOM   2905  CB  PRO A 347       8.748  34.767   2.576  1.00 93.54      A    C  
ATOM   2906  CG  PRO A 347       8.290  35.880   3.509  1.00 92.17      A    C  
ATOM   2907  CD  PRO A 347       6.794  35.993   3.208  1.00 94.57      A    C  
ATOM   2908  N   LEU A 348       7.207  31.518   3.213  1.00 94.64      A    N  
ATOM   2909  CA  LEU A 348       7.304  30.310   4.016  1.00 94.54      A    C  
ATOM   2910  C   LEU A 348       8.259  29.340   3.334  1.00 94.06      A    C  
ATOM   2911  O   LEU A 348       7.944  28.800   2.262  1.00 91.41      A    O  
ATOM   2912  CB  LEU A 348       5.909  29.679   4.192  1.00 93.84      A    C  
ATOM   2913  CG  LEU A 348       4.900  30.554   4.953  1.00 93.67      A    C  
ATOM   2914  CD1 LEU A 348       3.536  29.846   4.950  1.00 91.35      A    C  
ATOM   2915  CD2 LEU A 348       5.304  30.789   6.408  1.00 91.12      A    C  
ATOM   2916  N   SER A 349       9.423  29.142   3.924  1.00 93.19      A    N  
ATOM   2917  CA  SER A 349      10.432  28.240   3.386  1.00 92.71      A    C  
ATOM   2918  C   SER A 349       9.996  26.785   3.525  1.00 92.87      A    C  
ATOM   2919  O   SER A 349       9.572  26.333   4.583  1.00 90.02      A    O  
ATOM   2920  CB  SER A 349      11.771  28.442   4.095  1.00 90.46      A    C  
ATOM   2921  OG  SER A 349      12.732  27.598   3.499  1.00 79.98      A    O  
ATOM   2922  N   ILE A 350      10.163  26.017   2.468  1.00 91.66      A    N  
ATOM   2923  CA  ILE A 350       9.866  24.595   2.525  1.00 90.68      A    C  
ATOM   2924  C   ILE A 350      10.869  23.823   3.392  1.00 90.23      A    C  
ATOM   2925  O   ILE A 350      10.548  22.749   3.889  1.00 86.96      A    O  
ATOM   2926  CB  ILE A 350       9.734  24.032   1.101  1.00 88.53      A    C  
ATOM   2927  CG1 ILE A 350       9.000  22.681   1.133  1.00 81.60      A    C  
ATOM   2928  CG2 ILE A 350      11.091  23.920   0.382  1.00 81.80      A    C  
ATOM   2929  CD1 ILE A 350       8.237  22.406  -0.141  1.00 77.76      A    C  
ATOM   2930  N   THR A 351      12.053  24.389   3.618  1.00 91.05      A    N  
ATOM   2931  CA  THR A 351      13.125  23.767   4.411  1.00 89.98      A    C  
ATOM   2932  C   THR A 351      13.038  24.084   5.905  1.00 90.17      A    C  
ATOM   2933  O   THR A 351      13.745  23.461   6.694  1.00 87.25      A    O  
ATOM   2934  CB  THR A 351      14.506  24.132   3.860  1.00 88.36      A    C  
ATOM   2935  CG2 THR A 351      14.656  23.662   2.416  1.00 81.97      A    C  
ATOM   2936  OG1 THR A 351      14.724  25.519   3.872  1.00 83.33      A    O  
ATOM   2937  N   GLU A 352      12.141  24.993   6.335  1.00 91.73      A    N  
ATOM   2938  CA  GLU A 352      11.933  25.311   7.744  1.00 91.30      A    C  
ATOM   2939  C   GLU A 352      11.061  24.240   8.422  1.00 91.66      A    C  
ATOM   2940  O   GLU A 352       9.882  24.119   8.080  1.00 89.67      A    O  
ATOM   2941  CB  GLU A 352      11.309  26.710   7.873  1.00 90.02      A    C  
ATOM   2942  CG  GLU A 352      10.874  27.080   9.309  1.00 82.19      A    C  
ATOM   2943  CD  GLU A 352      11.955  26.847  10.364  1.00 79.54      A    C  
ATOM   2944  OE1 GLU A 352      11.647  26.134  11.346  1.00 70.24      A    O  
ATOM   2945  OE2 GLU A 352      13.079  27.341  10.198  1.00 72.91      A    O1-
ATOM   2946  N   PRO A 353      11.561  23.482   9.414  1.00 90.66      A    N  
ATOM   2947  CA  PRO A 353      10.797  22.412  10.049  1.00 89.88      A    C  
ATOM   2948  C   PRO A 353       9.494  22.864  10.716  1.00 90.78      A    C  
ATOM   2949  O   PRO A 353       8.495  22.153  10.668  1.00 88.12      A    O  
ATOM   2950  CB  PRO A 353      11.753  21.777  11.060  1.00 87.50      A    C  
ATOM   2951  CG  PRO A 353      13.132  22.098  10.496  1.00 83.48      A    C  
ATOM   2952  CD  PRO A 353      12.935  23.472   9.872  1.00 86.67      A    C  
ATOM   2953  N   ASP A 354       9.484  24.051  11.333  1.00 92.40      A    N  
ATOM   2954  CA  ASP A 354       8.338  24.597  12.057  1.00 93.58      A    C  
ATOM   2955  C   ASP A 354       7.713  25.789  11.316  1.00 94.41      A    C  
ATOM   2956  O   ASP A 354       7.913  26.952  11.662  1.00 93.01      A    O  
ATOM   2957  CB  ASP A 354       8.744  24.929  13.497  1.00 92.54      A    C  
ATOM   2958  CG  ASP A 354       7.534  25.148  14.423  1.00 92.30      A    C  
ATOM   2959  OD1 ASP A 354       6.407  25.389  13.956  1.00 87.75      A    O  
ATOM   2960  OD2 ASP A 354       7.715  25.011  15.655  1.00 86.92      A    O1-
ATOM   2961  N   SER A 355       6.909  25.487  10.306  1.00 94.25      A    N  
ATOM   2962  CA  SER A 355       6.255  26.513   9.476  1.00 94.87      A    C  
ATOM   2963  C   SER A 355       5.321  27.437  10.268  1.00 96.19      A    C  
ATOM   2964  O   SER A 355       5.133  28.584   9.889  1.00 95.59      A    O  
ATOM   2965  CB  SER A 355       5.460  25.851   8.348  1.00 93.04      A    C  
ATOM   2966  OG  SER A 355       6.276  24.955   7.624  1.00 83.31      A    O  
ATOM   2967  N   LEU A 356       4.745  26.969  11.386  1.00 96.37      A    N  
ATOM   2968  CA  LEU A 356       3.947  27.832  12.259  1.00 97.06      A    C  
ATOM   2969  C   LEU A 356       4.824  28.886  12.944  1.00 97.24      A    C  
ATOM   2970  O   LEU A 356       4.428  30.040  13.044  1.00 96.88      A    O  
ATOM   2971  CB  LEU A 356       3.182  26.977  13.288  1.00 97.02      A    C  
ATOM   2972  CG  LEU A 356       2.374  27.794  14.316  1.00 96.71      A    C  
ATOM   2973  CD1 LEU A 356       1.286  28.652  13.673  1.00 95.64      A    C  
ATOM   2974  CD2 LEU A 356       1.698  26.845  15.314  1.00 95.28      A    C  
ATOM   2975  N   ASN A 357       6.020  28.507  13.389  1.00 97.07      A    N  
ATOM   2976  CA  ASN A 357       6.977  29.445  13.965  1.00 96.72      A    C  
ATOM   2977  C   ASN A 357       7.460  30.464  12.926  1.00 97.08      A    C  
ATOM   2978  O   ASN A 357       7.588  31.647  13.251  1.00 96.38      A    O  
ATOM   2979  CB  ASN A 357       8.147  28.663  14.554  1.00 95.70      A    C  
ATOM   2980  CG  ASN A 357       9.059  29.553  15.355  1.00 92.55      A    C  
ATOM   2981  ND2 ASN A 357      10.342  29.492  15.096  1.00 82.51      A    N  
ATOM   2982  OD1 ASN A 357       8.635  30.313  16.219  1.00 84.10      A    O  
ATOM   2983  N   GLU A 358       7.674  30.040  11.694  1.00 96.74      A    N  
ATOM   2984  CA  GLU A 358       8.040  30.934  10.598  1.00 96.59      A    C  
ATOM   2985  C   GLU A 358       6.936  31.972  10.327  1.00 97.19      A    C  
ATOM   2986  O   GLU A 358       7.209  33.173  10.307  1.00 96.33      A    O  
ATOM   2987  CB  GLU A 358       8.359  30.105   9.351  1.00 95.29      A    C  
ATOM   2988  CG  GLU A 358       9.059  30.958   8.273  1.00 89.44      A    C  
ATOM   2989  CD  GLU A 358       9.426  30.140   7.022  1.00 88.76      A    C  
ATOM   2990  OE1 GLU A 358      10.416  30.496   6.351  1.00 81.73      A    O  
ATOM   2991  OE2 GLU A 358       8.709  29.168   6.722  1.00 83.49      A    O1-
ATOM   2992  N   LEU A 359       5.681  31.541  10.249  1.00 97.16      A    N  
ATOM   2993  CA  LEU A 359       4.531  32.431  10.048  1.00 97.56      A    C  
ATOM   2994  C   LEU A 359       4.358  33.419  11.212  1.00 97.53      A    C  
ATOM   2995  O   LEU A 359       4.162  34.615  10.987  1.00 96.97      A    O  
ATOM   2996  CB  LEU A 359       3.279  31.586   9.807  1.00 97.49      A    C  
ATOM   2997  CG  LEU A 359       2.013  32.410   9.473  1.00 96.94      A    C  
ATOM   2998  CD1 LEU A 359       2.185  33.271   8.223  1.00 95.84      A    C  
ATOM   2999  CD2 LEU A 359       0.830  31.471   9.237  1.00 95.61      A    C  
ATOM   3000  N   ARG A 360       4.501  32.941  12.460  1.00 97.26      A    N  
ATOM   3001  CA  ARG A 360       4.495  33.812  13.646  1.00 96.99      A    C  
ATOM   3002  C   ARG A 360       5.635  34.823  13.609  1.00 96.75      A    C  
ATOM   3003  O   ARG A 360       5.433  35.991  13.905  1.00 95.55      A    O  
ATOM   3004  CB  ARG A 360       4.605  32.979  14.937  1.00 95.67      A    C  
ATOM   3005  CG  ARG A 360       3.291  32.307  15.314  1.00 89.34      A    C  
ATOM   3006  CD  ARG A 360       3.443  31.461  16.595  1.00 88.78      A    C  
ATOM   3007  NE  ARG A 360       3.618  32.286  17.798  1.00 84.62      A    N  
ATOM   3008  CZ  ARG A 360       4.630  32.288  18.662  1.00 84.04      A    C  
ATOM   3009  NH1 ARG A 360       5.673  31.535  18.503  1.00 73.41      A    N1+
ATOM   3010  NH2 ARG A 360       4.598  33.041  19.702  1.00 74.27      A    N  
ATOM   3011  N   SER A 361       6.828  34.382  13.236  1.00 97.23      A    N  
ATOM   3012  CA  SER A 361       8.000  35.265  13.149  1.00 96.74      A    C  
ATOM   3013  C   SER A 361       7.836  36.322  12.058  1.00 96.79      A    C  
ATOM   3014  O   SER A 361       8.334  37.435  12.209  1.00 95.30      A    O  
ATOM   3015  CB  SER A 361       9.260  34.444  12.873  1.00 95.48      A    C  
ATOM   3016  OG  SER A 361       9.498  33.552  13.935  1.00 81.87      A    O  
ATOM   3017  N   TRP A 362       7.120  36.005  10.970  1.00 96.71      A    N  
ATOM   3018  CA  TRP A 362       6.809  36.945   9.908  1.00 96.85      A    C  
ATOM   3019  C   TRP A 362       5.828  38.021  10.370  1.00 96.71      A    C  
ATOM   3020  O   TRP A 362       6.140  39.202  10.266  1.00 95.77      A    O  
ATOM   3021  CB  TRP A 362       6.299  36.184   8.682  1.00 96.75      A    C  
ATOM   3022  CG  TRP A 362       5.994  37.067   7.518  1.00 96.83      A    C  
ATOM   3023  CD1 TRP A 362       6.881  37.474   6.581  1.00 95.32      A    C  
ATOM   3024  CD2 TRP A 362       4.720  37.693   7.170  1.00 96.48      A    C  
ATOM   3025  CE2 TRP A 362       4.919  38.456   5.998  1.00 96.00      A    C  
ATOM   3026  CE3 TRP A 362       3.428  37.671   7.740  1.00 95.70      A    C  
ATOM   3027  NE1 TRP A 362       6.244  38.295   5.672  1.00 95.11      A    N  
ATOM   3028  CZ2 TRP A 362       3.875  39.182   5.387  1.00 95.34      A    C  
ATOM   3029  CZ3 TRP A 362       2.375  38.396   7.129  1.00 94.39      A    C  
ATOM   3030  CH2 TRP A 362       2.606  39.140   5.971  1.00 94.40      A    C  
ATOM   3031  N   ILE A 363       4.701  37.659  10.974  1.00 96.61      A    N  
ATOM   3032  CA  ILE A 363       3.679  38.626  11.405  1.00 96.17      A    C  
ATOM   3033  C   ILE A 363       4.187  39.538  12.536  1.00 95.69      A    C  
ATOM   3034  O   ILE A 363       3.855  40.721  12.567  1.00 93.96      A    O  
ATOM   3035  CB  ILE A 363       2.353  37.921  11.753  1.00 95.58      A    C  
ATOM   3036  CG1 ILE A 363       1.192  38.929  11.694  1.00 90.50      A    C  
ATOM   3037  CG2 ILE A 363       2.405  37.205  13.112  1.00 89.12      A    C  
ATOM   3038  CD1 ILE A 363      -0.200  38.284  11.814  1.00 88.35      A    C  
ATOM   3039  N   LEU A 364       5.062  39.026  13.413  1.00 95.75      A    N  
ATOM   3040  CA  LEU A 364       5.671  39.803  14.499  1.00 94.71      A    C  
ATOM   3041  C   LEU A 364       6.672  40.864  14.010  1.00 94.35      A    C  
ATOM   3042  O   LEU A 364       7.036  41.755  14.786  1.00 91.59      A    O  
ATOM   3043  CB  LEU A 364       6.356  38.842  15.486  1.00 93.33      A    C  
ATOM   3044  CG  LEU A 364       5.390  37.997  16.346  1.00 89.37      A    C  
ATOM   3045  CD1 LEU A 364       6.190  36.946  17.118  1.00 84.10      A    C  
ATOM   3046  CD2 LEU A 364       4.617  38.854  17.351  1.00 83.92      A    C  
ATOM   3047  N   LYS A 365       7.128  40.809  12.761  1.00 94.59      A    N  
ATOM   3048  CA  LYS A 365       7.983  41.856  12.172  1.00 93.64      A    C  
ATOM   3049  C   LYS A 365       7.184  43.088  11.744  1.00 93.51      A    C  
ATOM   3050  O   LYS A 365       7.777  44.153  11.583  1.00 90.60      A    O  
ATOM   3051  CB  LYS A 365       8.780  41.296  10.988  1.00 91.83      A    C  
ATOM   3052  CG  LYS A 365       9.886  40.314  11.417  1.00 85.28      A    C  
ATOM   3053  CD  LYS A 365      10.500  39.628  10.190  1.00 81.34      A    C  
ATOM   3054  CE  LYS A 365      11.501  38.559  10.626  1.00 70.98      A    C  
ATOM   3055  NZ  LYS A 365      12.032  37.773   9.463  1.00 63.38      A    N1+
ATOM   3056  N   ILE A 366       5.874  42.970  11.600  1.00 93.42      A    N  
ATOM   3057  CA  ILE A 366       4.981  44.078  11.248  1.00 92.73      A    C  
ATOM   3058  C   ILE A 366       4.689  44.871  12.529  1.00 90.66      A    C  
ATOM   3059  O   ILE A 366       3.908  44.422  13.372  1.00 84.55      A    O  
ATOM   3060  CB  ILE A 366       3.697  43.552  10.563  1.00 92.18      A    C  
ATOM   3061  CG1 ILE A 366       4.038  42.656   9.342  1.00 90.23      A    C  
ATOM   3062  CG2 ILE A 366       2.830  44.747  10.140  1.00 90.23      A    C  
ATOM   3063  CD1 ILE A 366       2.816  41.986   8.702  1.00 87.53      A    C  
ATOM   3064  N   LYS A 367       5.344  46.028  12.711  1.00 88.42      A    N  
ATOM   3065  CA  LYS A 367       5.291  46.807  13.963  1.00 85.63      A    C  
ATOM   3066  C   LYS A 367       4.566  48.144  13.854  1.00 83.80      A    C  
ATOM   3067  O   LYS A 367       3.884  48.534  14.793  1.00 72.55      A    O  
ATOM   3068  CB  LYS A 367       6.711  47.044  14.504  1.00 80.63      A    C  
ATOM   3069  CG  LYS A 367       7.377  45.739  14.939  1.00 76.11      A    C  
ATOM   3070  CD  LYS A 367       8.721  46.027  15.614  1.00 69.75      A    C  
ATOM   3071  CE  LYS A 367       9.343  44.716  16.052  1.00 62.74      A    C  
ATOM   3072  NZ  LYS A 367      10.603  44.948  16.802  1.00 55.03      A    N1+
ATOM   3073  N   ASP A 368       4.728  48.832  12.736  1.00 82.45      A    N  
ATOM   3074  CA  ASP A 368       4.347  50.247  12.619  1.00 81.43      A    C  
ATOM   3075  C   ASP A 368       2.924  50.451  12.077  1.00 83.62      A    C  
ATOM   3076  O   ASP A 368       2.602  51.507  11.522  1.00 76.93      A    O  
ATOM   3077  CB  ASP A 368       5.409  50.992  11.786  1.00 74.83      A    C  
ATOM   3078  CG  ASP A 368       6.814  50.857  12.369  1.00 67.45      A    C  
ATOM   3079  OD1 ASP A 368       6.958  50.929  13.607  1.00 60.13      A    O  
ATOM   3080  OD2 ASP A 368       7.753  50.647  11.570  1.00 60.54      A    O1-
ATOM   3081  N   VAL A 369       2.069  49.464  12.199  1.00 86.51      A    N  
ATOM   3082  CA  VAL A 369       0.702  49.500  11.678  1.00 87.36      A    C  
ATOM   3083  C   VAL A 369      -0.259  48.946  12.723  1.00 88.82      A    C  
ATOM   3084  O   VAL A 369      -0.080  47.841  13.225  1.00 84.30      A    O  
ATOM   3085  CB  VAL A 369       0.580  48.728  10.351  1.00 83.24      A    C  
ATOM   3086  CG1 VAL A 369      -0.837  48.779   9.779  1.00 74.00      A    C  
ATOM   3087  CG2 VAL A 369       1.506  49.325   9.291  1.00 74.62      A    C  
ATOM   3088  N   GLU A 370      -1.326  49.688  12.991  1.00 89.17      A    N  
ATOM   3089  CA  GLU A 370      -2.478  49.202  13.747  1.00 89.38      A    C  
ATOM   3090  C   GLU A 370      -3.623  48.921  12.774  1.00 90.01      A    C  
ATOM   3091  O   GLU A 370      -4.092  49.801  12.058  1.00 84.83      A    O  
ATOM   3092  CB  GLU A 370      -2.895  50.197  14.832  1.00 84.96      A    C  
ATOM   3093  CG  GLU A 370      -1.904  50.221  16.008  1.00 75.94      A    C  
ATOM   3094  CD  GLU A 370      -2.391  51.079  17.190  1.00 70.25      A    C  
ATOM   3095  OE1 GLU A 370      -1.769  50.972  18.270  1.00 61.55      A    O  
ATOM   3096  OE2 GLU A 370      -3.368  51.834  17.024  1.00 64.58      A    O1-
ATOM   3097  N   HIS A 371      -4.066  47.689  12.750  1.00 92.03      A    N  
ATOM   3098  CA  HIS A 371      -5.224  47.273  11.966  1.00 93.21      A    C  
ATOM   3099  C   HIS A 371      -5.939  46.116  12.671  1.00 94.23      A    C  
ATOM   3100  O   HIS A 371      -5.260  45.216  13.179  1.00 92.41      A    O  
ATOM   3101  CB  HIS A 371      -4.774  46.869  10.557  1.00 91.39      A    C  
ATOM   3102  CG  HIS A 371      -5.921  46.770   9.585  1.00 90.50      A    C  
ATOM   3103  CD2 HIS A 371      -6.429  47.784   8.802  1.00 80.09      A    C  
ATOM   3104  ND1 HIS A 371      -6.709  45.661   9.337  1.00 79.55      A    N  
ATOM   3105  CE1 HIS A 371      -7.652  46.004   8.441  1.00 81.67      A    C  
ATOM   3106  NE2 HIS A 371      -7.509  47.280   8.097  1.00 83.55      A    N  
ATOM   3107  N   PRO A 372      -7.287  46.072  12.697  1.00 94.06      A    N  
ATOM   3108  CA  PRO A 372      -8.032  44.993  13.344  1.00 94.39      A    C  
ATOM   3109  C   PRO A 372      -7.635  43.596  12.860  1.00 94.85      A    C  
ATOM   3110  O   PRO A 372      -7.427  42.699  13.683  1.00 92.59      A    O  
ATOM   3111  CB  PRO A 372      -9.505  45.298  13.041  1.00 92.81      A    C  
ATOM   3112  CG  PRO A 372      -9.528  46.807  12.865  1.00 89.69      A    C  
ATOM   3113  CD  PRO A 372      -8.184  47.099  12.214  1.00 92.38      A    C  
ATOM   3114  N   ASP A 373      -7.445  43.421  11.549  1.00 94.71      A    N  
ATOM   3115  CA  ASP A 373      -7.057  42.126  10.980  1.00 94.90      A    C  
ATOM   3116  C   ASP A 373      -5.639  41.707  11.392  1.00 95.45      A    C  
ATOM   3117  O   ASP A 373      -5.394  40.521  11.617  1.00 94.06      A    O  
ATOM   3118  CB  ASP A 373      -7.145  42.167   9.445  1.00 93.75      A    C  
ATOM   3119  CG  ASP A 373      -8.565  42.390   8.923  1.00 91.95      A    C  
ATOM   3120  OD1 ASP A 373      -9.526  42.084   9.665  1.00 87.63      A    O  
ATOM   3121  OD2 ASP A 373      -8.666  42.890   7.780  1.00 87.55      A    O1-
ATOM   3122  N   LEU A 374      -4.721  42.669  11.558  1.00 95.39      A    N  
ATOM   3123  CA  LEU A 374      -3.378  42.372  12.052  1.00 95.45      A    C  
ATOM   3124  C   LEU A 374      -3.435  41.832  13.490  1.00 95.74      A    C  
ATOM   3125  O   LEU A 374      -2.869  40.776  13.768  1.00 94.82      A    O  
ATOM   3126  CB  LEU A 374      -2.498  43.630  11.946  1.00 94.38      A    C  
ATOM   3127  CG  LEU A 374      -1.080  43.465  12.513  1.00 93.11      A    C  
ATOM   3128  CD1 LEU A 374      -0.272  42.412  11.758  1.00 89.55      A    C  
ATOM   3129  CD2 LEU A 374      -0.328  44.791  12.432  1.00 89.17      A    C  
ATOM   3130  N   SER A 375      -4.159  42.512  14.380  1.00 95.38      A    N  
ATOM   3131  CA  SER A 375      -4.343  42.076  15.769  1.00 94.85      A    C  
ATOM   3132  C   SER A 375      -5.050  40.723  15.853  1.00 95.49      A    C  
ATOM   3133  O   SER A 375      -4.620  39.841  16.592  1.00 94.28      A    O  
ATOM   3134  CB  SER A 375      -5.142  43.128  16.548  1.00 92.85      A    C  
ATOM   3135  OG  SER A 375      -4.513  44.397  16.464  1.00 78.46      A    O  
ATOM   3136  N   LEU A 376      -6.081  40.520  15.017  1.00 95.51      A    N  
ATOM   3137  CA  LEU A 376      -6.822  39.262  14.956  1.00 95.77      A    C  
ATOM   3138  C   LEU A 376      -5.920  38.087  14.547  1.00 96.31      A    C  
ATOM   3139  O   LEU A 376      -5.939  37.043  15.190  1.00 95.63      A    O  
ATOM   3140  CB  LEU A 376      -7.983  39.438  13.964  1.00 94.94      A    C  
ATOM   3141  CG  LEU A 376      -8.885  38.194  13.803  1.00 90.92      A    C  
ATOM   3142  CD1 LEU A 376      -9.634  37.869  15.095  1.00 85.81      A    C  
ATOM   3143  CD2 LEU A 376      -9.892  38.431  12.690  1.00 85.56      A    C  
ATOM   3144  N   TRP A 377      -5.105  38.253  13.500  1.00 96.48      A    N  
ATOM   3145  CA  TRP A 377      -4.208  37.194  13.051  1.00 96.81      A    C  
ATOM   3146  C   TRP A 377      -3.045  36.950  14.016  1.00 96.90      A    C  
ATOM   3147  O   TRP A 377      -2.668  35.794  14.215  1.00 96.38      A    O  
ATOM   3148  CB  TRP A 377      -3.731  37.480  11.626  1.00 96.73      A    C  
ATOM   3149  CG  TRP A 377      -4.715  37.050  10.581  1.00 96.60      A    C  
ATOM   3150  CD1 TRP A 377      -5.485  37.871   9.825  1.00 95.43      A    C  
ATOM   3151  CD2 TRP A 377      -5.063  35.683  10.193  1.00 96.13      A    C  
ATOM   3152  CE2 TRP A 377      -6.051  35.764   9.168  1.00 95.48      A    C  
ATOM   3153  CE3 TRP A 377      -4.623  34.406  10.601  1.00 95.45      A    C  
ATOM   3154  NE1 TRP A 377      -6.276  37.109   8.971  1.00 94.94      A    N  
ATOM   3155  CZ2 TRP A 377      -6.600  34.609   8.567  1.00 94.78      A    C  
ATOM   3156  CZ3 TRP A 377      -5.172  33.252   9.996  1.00 94.43      A    C  
ATOM   3157  CH2 TRP A 377      -6.146  33.359   9.002  1.00 94.17      A    C  
ATOM   3158  N   GLN A 378      -2.541  37.964  14.689  1.00 96.19      A    N  
ATOM   3159  CA  GLN A 378      -1.563  37.790  15.770  1.00 95.86      A    C  
ATOM   3160  C   GLN A 378      -2.134  36.921  16.898  1.00 96.13      A    C  
ATOM   3161  O   GLN A 378      -1.488  35.957  17.309  1.00 95.55      A    O  
ATOM   3162  CB  GLN A 378      -1.128  39.160  16.314  1.00 94.86      A    C  
ATOM   3163  CG  GLN A 378      -0.135  39.866  15.373  1.00 89.14      A    C  
ATOM   3164  CD  GLN A 378       0.218  41.288  15.827  1.00 86.35      A    C  
ATOM   3165  NE2 GLN A 378       1.192  41.904  15.214  1.00 78.13      A    N  
ATOM   3166  OE1 GLN A 378      -0.368  41.854  16.736  1.00 80.32      A    O  
ATOM   3167  N   GLU A 379      -3.366  37.204  17.331  1.00 96.32      A    N  
ATOM   3168  CA  GLU A 379      -4.033  36.430  18.381  1.00 96.19      A    C  
ATOM   3169  C   GLU A 379      -4.314  34.976  17.943  1.00 96.70      A    C  
ATOM   3170  O   GLU A 379      -4.039  34.035  18.684  1.00 95.89      A    O  
ATOM   3171  CB  GLU A 379      -5.322  37.159  18.799  1.00 94.88      A    C  
ATOM   3172  CG  GLU A 379      -5.893  36.590  20.102  1.00 82.25      A    C  
ATOM   3173  CD  GLU A 379      -7.181  37.287  20.567  1.00 78.11      A    C  
ATOM   3174  OE1 GLU A 379      -7.529  37.078  21.751  1.00 70.73      A    O  
ATOM   3175  OE2 GLU A 379      -7.818  37.986  19.754  1.00 73.53      A    O1-
ATOM   3176  N   ARG A 380      -4.773  34.787  16.701  1.00 97.11      A    N  
ATOM   3177  CA  ARG A 380      -5.011  33.468  16.100  1.00 97.30      A    C  
ATOM   3178  C   ARG A 380      -3.741  32.616  16.074  1.00 97.50      A    C  
ATOM   3179  O   ARG A 380      -3.748  31.473  16.540  1.00 97.02      A    O  
ATOM   3180  CB  ARG A 380      -5.563  33.637  14.674  1.00 97.06      A    C  
ATOM   3181  CG  ARG A 380      -7.057  33.989  14.666  1.00 96.03      A    C  
ATOM   3182  CD  ARG A 380      -7.513  34.299  13.237  1.00 95.10      A    C  
ATOM   3183  NE  ARG A 380      -8.966  34.505  13.169  1.00 93.44      A    N  
ATOM   3184  CZ  ARG A 380      -9.664  34.713  12.068  1.00 93.12      A    C  
ATOM   3185  NH1 ARG A 380      -9.100  34.801  10.892  1.00 89.50      A    N1+
ATOM   3186  NH2 ARG A 380     -10.960  34.840  12.133  1.00 89.31      A    N  
ATOM   3187  N   LEU A 381      -2.635  33.169  15.580  1.00 97.61      A    N  
ATOM   3188  CA  LEU A 381      -1.361  32.453  15.494  1.00 97.66      A    C  
ATOM   3189  C   LEU A 381      -0.775  32.163  16.881  1.00 97.56      A    C  
ATOM   3190  O   LEU A 381      -0.195  31.101  17.093  1.00 96.88      A    O  
ATOM   3191  CB  LEU A 381      -0.378  33.255  14.631  1.00 97.39      A    C  
ATOM   3192  CG  LEU A 381      -0.765  33.357  13.142  1.00 96.51      A    C  
ATOM   3193  CD1 LEU A 381       0.262  34.224  12.418  1.00 95.00      A    C  
ATOM   3194  CD2 LEU A 381      -0.820  31.989  12.446  1.00 94.46      A    C  
ATOM   3195  N   GLU A 382      -0.984  33.064  17.832  1.00 97.27      A    N  
ATOM   3196  CA  GLU A 382      -0.545  32.855  19.212  1.00 96.87      A    C  
ATOM   3197  C   GLU A 382      -1.343  31.756  19.919  1.00 97.29      A    C  
ATOM   3198  O   GLU A 382      -0.790  30.955  20.680  1.00 96.37      A    O  
ATOM   3199  CB  GLU A 382      -0.637  34.191  19.969  1.00 95.46      A    C  
ATOM   3200  CG  GLU A 382       0.366  34.287  21.124  1.00 82.70      A    C  
ATOM   3201  CD  GLU A 382       1.821  34.117  20.653  1.00 84.10      A    C  
ATOM   3202  OE1 GLU A 382       2.674  33.714  21.461  1.00 76.79      A    O  
ATOM   3203  OE2 GLU A 382       2.121  34.300  19.453  1.00 78.40      A    O1-
ATOM   3204  N   TRP A 383      -2.643  31.634  19.625  1.00 97.41      A    N  
ATOM   3205  CA  TRP A 383      -3.470  30.533  20.097  1.00 97.53      A    C  
ATOM   3206  C   TRP A 383      -3.020  29.192  19.492  1.00 97.70      A    C  
ATOM   3207  O   TRP A 383      -2.815  28.235  20.245  1.00 97.15      A    O  
ATOM   3208  CB  TRP A 383      -4.943  30.825  19.815  1.00 97.35      A    C  
ATOM   3209  CG  TRP A 383      -5.853  29.721  20.267  1.00 97.01      A    C  
ATOM   3210  CD1 TRP A 383      -6.280  29.528  21.530  1.00 95.41      A    C  
ATOM   3211  CD2 TRP A 383      -6.402  28.632  19.470  1.00 96.58      A    C  
ATOM   3212  CE2 TRP A 383      -7.172  27.807  20.342  1.00 95.93      A    C  
ATOM   3213  CE3 TRP A 383      -6.333  28.262  18.111  1.00 95.42      A    C  
ATOM   3214  NE1 TRP A 383      -7.070  28.389  21.575  1.00 94.94      A    N  
ATOM   3215  CZ2 TRP A 383      -7.844  26.647  19.878  1.00 94.92      A    C  
ATOM   3216  CZ3 TRP A 383      -7.005  27.109  17.651  1.00 93.83      A    C  
ATOM   3217  CH2 TRP A 383      -7.749  26.311  18.523  1.00 93.65      A    C  
ATOM   3218  N   LEU A 384      -2.766  29.136  18.186  1.00 97.70      A    N  
ATOM   3219  CA  LEU A 384      -2.233  27.928  17.534  1.00 97.61      A    C  
ATOM   3220  C   LEU A 384      -0.879  27.510  18.122  1.00 97.57      A    C  
ATOM   3221  O   LEU A 384      -0.643  26.319  18.343  1.00 96.94      A    O  
ATOM   3222  CB  LEU A 384      -2.074  28.171  16.016  1.00 97.39      A    C  
ATOM   3223  CG  LEU A 384      -3.387  28.294  15.223  1.00 96.52      A    C  
ATOM   3224  CD1 LEU A 384      -3.064  28.564  13.763  1.00 95.28      A    C  
ATOM   3225  CD2 LEU A 384      -4.253  27.024  15.305  1.00 95.07      A    C  
ATOM   3226  N   TRP A 385      -0.020  28.470  18.438  1.00 97.98      A    N  
ATOM   3227  CA  TRP A 385       1.261  28.193  19.086  1.00 97.70      A    C  
ATOM   3228  C   TRP A 385       1.086  27.574  20.467  1.00 97.64      A    C  
ATOM   3229  O   TRP A 385       1.728  26.570  20.778  1.00 96.81      A    O  
ATOM   3230  CB  TRP A 385       2.076  29.479  19.182  1.00 97.27      A    C  
ATOM   3231  CG  TRP A 385       3.465  29.252  19.675  1.00 95.97      A    C  
ATOM   3232  CD1 TRP A 385       3.948  29.609  20.881  1.00 92.77      A    C  
ATOM   3233  CD2 TRP A 385       4.554  28.601  18.965  1.00 94.56      A    C  
ATOM   3234  CE2 TRP A 385       5.690  28.621  19.808  1.00 93.43      A    C  
ATOM   3235  CE3 TRP A 385       4.694  28.020  17.690  1.00 91.28      A    C  
ATOM   3236  NE1 TRP A 385       5.285  29.243  20.971  1.00 91.49      A    N  
ATOM   3237  CZ2 TRP A 385       6.939  28.085  19.405  1.00 91.19      A    C  
ATOM   3238  CZ3 TRP A 385       5.925  27.477  17.286  1.00 87.91      A    C  
ATOM   3239  CH2 TRP A 385       7.040  27.506  18.133  1.00 88.37      A    C  
ATOM   3240  N   LYS A 386       0.181  28.104  21.303  1.00 97.65      A    N  
ATOM   3241  CA  LYS A 386      -0.151  27.529  22.614  1.00 97.24      A    C  
ATOM   3242  C   LYS A 386      -0.716  26.116  22.487  1.00 97.16      A    C  
ATOM   3243  O   LYS A 386      -0.332  25.239  23.252  1.00 95.90      A    O  
ATOM   3244  CB  LYS A 386      -1.147  28.430  23.356  1.00 96.63      A    C  
ATOM   3245  CG  LYS A 386      -0.481  29.710  23.875  1.00 89.58      A    C  
ATOM   3246  CD  LYS A 386      -1.532  30.638  24.509  1.00 83.84      A    C  
ATOM   3247  CE  LYS A 386      -0.869  31.925  24.973  1.00 73.00      A    C  
ATOM   3248  NZ  LYS A 386      -1.858  32.918  25.485  1.00 64.38      A    N1+
ATOM   3249  N   VAL A 387      -1.584  25.881  21.506  1.00 97.27      A    N  
ATOM   3250  CA  VAL A 387      -2.122  24.547  21.199  1.00 96.84      A    C  
ATOM   3251  C   VAL A 387      -0.981  23.587  20.865  1.00 96.73      A    C  
ATOM   3252  O   VAL A 387      -0.863  22.547  21.507  1.00 95.90      A    O  
ATOM   3253  CB  VAL A 387      -3.155  24.604  20.051  1.00 96.07      A    C  
ATOM   3254  CG1 VAL A 387      -3.522  23.222  19.510  1.00 93.17      A    C  
ATOM   3255  CG2 VAL A 387      -4.450  25.272  20.530  1.00 93.45      A    C  
ATOM   3256  N   LYS A 388      -0.107  23.951  19.931  1.00 96.96      A    N  
ATOM   3257  CA  LYS A 388       1.056  23.156  19.526  1.00 96.43      A    C  
ATOM   3258  C   LYS A 388       1.941  22.773  20.715  1.00 96.48      A    C  
ATOM   3259  O   LYS A 388       2.335  21.620  20.832  1.00 95.32      A    O  
ATOM   3260  CB  LYS A 388       1.845  23.940  18.475  1.00 95.03      A    C  
ATOM   3261  CG  LYS A 388       3.143  23.247  18.053  1.00 92.63      A    C  
ATOM   3262  CD  LYS A 388       3.937  24.125  17.072  1.00 89.47      A    C  
ATOM   3263  CE  LYS A 388       5.189  23.413  16.581  1.00 84.80      A    C  
ATOM   3264  NZ  LYS A 388       6.300  23.461  17.546  1.00 80.05      A    N1+
ATOM   3265  N   GLN A 389       2.241  23.728  21.596  1.00 97.07      A    N  
ATOM   3266  CA  GLN A 389       3.113  23.506  22.755  1.00 96.74      A    C  
ATOM   3267  C   GLN A 389       2.470  22.613  23.829  1.00 96.77      A    C  
ATOM   3268  O   GLN A 389       3.155  21.798  24.436  1.00 95.53      A    O  
ATOM   3269  CB  GLN A 389       3.517  24.860  23.357  1.00 95.87      A    C  
ATOM   3270  CG  GLN A 389       4.448  25.694  22.458  1.00 92.24      A    C  
ATOM   3271  CD  GLN A 389       5.848  25.086  22.294  1.00 85.49      A    C  
ATOM   3272  NE2 GLN A 389       6.632  25.565  21.362  1.00 71.17      A    N  
ATOM   3273  OE1 GLN A 389       6.251  24.186  22.995  1.00 74.70      A    O  
ATOM   3274  N   ALA A 390       1.173  22.742  24.053  1.00 96.52      A    N  
ATOM   3275  CA  ALA A 390       0.470  21.993  25.096  1.00 96.11      A    C  
ATOM   3276  C   ALA A 390       0.100  20.562  24.671  1.00 96.20      A    C  
ATOM   3277  O   ALA A 390       0.100  19.650  25.505  1.00 94.57      A    O  
ATOM   3278  CB  ALA A 390      -0.773  22.792  25.496  1.00 94.88      A    C  
ATOM   3279  N   TYR A 391      -0.196  20.352  23.389  1.00 96.69      A    N  
ATOM   3280  CA  TYR A 391      -0.791  19.124  22.874  1.00 96.55      A    C  
ATOM   3281  C   TYR A 391      -0.035  17.830  23.243  1.00 96.62      A    C  
ATOM   3282  O   TYR A 391      -0.695  16.894  23.702  1.00 95.58      A    O  
ATOM   3283  CB  TYR A 391      -0.977  19.262  21.355  1.00 95.94      A    C  
ATOM   3284  CG  TYR A 391      -1.792  18.156  20.740  1.00 95.84      A    C  
ATOM   3285  CD1 TYR A 391      -1.164  17.103  20.040  1.00 93.53      A    C  
ATOM   3286  CD2 TYR A 391      -3.198  18.182  20.829  1.00 93.52      A    C  
ATOM   3287  CE1 TYR A 391      -1.925  16.103  19.432  1.00 92.45      A    C  
ATOM   3288  CE2 TYR A 391      -3.970  17.183  20.220  1.00 92.30      A    C  
ATOM   3289  CZ  TYR A 391      -3.336  16.145  19.514  1.00 93.05      A    C  
ATOM   3290  OH  TYR A 391      -4.088  15.181  18.899  1.00 91.05      A    O  
ATOM   3291  N   PRO A 392       1.304  17.727  23.136  1.00 96.41      A    N  
ATOM   3292  CA  PRO A 392       2.014  16.482  23.432  1.00 95.92      A    C  
ATOM   3293  C   PRO A 392       1.836  15.974  24.862  1.00 95.49      A    C  
ATOM   3294  O   PRO A 392       1.846  14.771  25.102  1.00 93.12      A    O  
ATOM   3295  CB  PRO A 392       3.483  16.776  23.151  1.00 94.80      A    C  
ATOM   3296  CG  PRO A 392       3.446  17.926  22.154  1.00 92.85      A    C  
ATOM   3297  CD  PRO A 392       2.227  18.712  22.622  1.00 95.09      A    C  
ATOM   3298  N   TYR A 393       1.626  16.867  25.810  1.00 94.16      A    N  
ATOM   3299  CA  TYR A 393       1.578  16.566  27.246  1.00 92.95      A    C  
ATOM   3300  C   TYR A 393       0.154  16.398  27.791  1.00 93.51      A    C  
ATOM   3301  O   TYR A 393      -0.032  16.152  28.985  1.00 90.40      A    O  
ATOM   3302  CB  TYR A 393       2.354  17.648  28.000  1.00 90.03      A    C  
ATOM   3303  CG  TYR A 393       3.769  17.825  27.486  1.00 86.42      A    C  
ATOM   3304  CD1 TYR A 393       4.751  16.850  27.753  1.00 80.37      A    C  
ATOM   3305  CD2 TYR A 393       4.103  18.946  26.697  1.00 79.42      A    C  
ATOM   3306  CE1 TYR A 393       6.057  16.996  27.263  1.00 75.62      A    C  
ATOM   3307  CE2 TYR A 393       5.407  19.103  26.191  1.00 74.96      A    C  
ATOM   3308  CZ  TYR A 393       6.375  18.124  26.481  1.00 75.16      A    C  
ATOM   3309  OH  TYR A 393       7.646  18.272  25.992  1.00 70.66      A    O  
ATOM   3310  N   MET A 394      -0.857  16.493  26.939  1.00 95.44      A    N  
ATOM   3311  CA  MET A 394      -2.251  16.307  27.311  1.00 95.48      A    C  
ATOM   3312  C   MET A 394      -2.624  14.826  27.423  1.00 95.74      A    C  
ATOM   3313  O   MET A 394      -2.059  13.962  26.744  1.00 93.95      A    O  
ATOM   3314  CB  MET A 394      -3.155  17.024  26.307  1.00 94.36      A    C  
ATOM   3315  CG  MET A 394      -3.095  18.543  26.481  1.00 90.57      A    C  
ATOM   3316  SD  MET A 394      -4.147  19.427  25.305  1.00 89.77      A    S  
ATOM   3317  CE  MET A 394      -4.702  20.772  26.361  1.00 80.05      A    C  
ATOM   3318  N   THR A 395      -3.636  14.529  28.247  1.00 96.19      A    N  
ATOM   3319  CA  THR A 395      -4.278  13.209  28.263  1.00 96.13      A    C  
ATOM   3320  C   THR A 395      -5.042  12.975  26.964  1.00 96.40      A    C  
ATOM   3321  O   THR A 395      -5.448  13.927  26.289  1.00 95.59      A    O  
ATOM   3322  CB  THR A 395      -5.242  13.043  29.453  1.00 95.44      A    C  
ATOM   3323  CG2 THR A 395      -4.576  13.307  30.800  1.00 88.14      A    C  
ATOM   3324  OG1 THR A 395      -6.345  13.904  29.332  1.00 89.54      A    O  
ATOM   3325  N   LEU A 396      -5.324  11.715  26.638  1.00 96.20      A    N  
ATOM   3326  CA  LEU A 396      -6.076  11.372  25.429  1.00 96.29      A    C  
ATOM   3327  C   LEU A 396      -7.431  12.093  25.341  1.00 96.51      A    C  
ATOM   3328  O   LEU A 396      -7.804  12.573  24.275  1.00 95.36      A    O  
ATOM   3329  CB  LEU A 396      -6.252   9.841  25.372  1.00 95.44      A    C  
ATOM   3330  CG  LEU A 396      -7.055   9.343  24.156  1.00 94.60      A    C  
ATOM   3331  CD1 LEU A 396      -6.424   9.755  22.823  1.00 91.78      A    C  
ATOM   3332  CD2 LEU A 396      -7.152   7.813  24.196  1.00 91.42      A    C  
ATOM   3333  N   GLY A 397      -8.153  12.200  26.447  1.00 96.10      A    N  
ATOM   3334  CA  GLY A 397      -9.428  12.923  26.491  1.00 95.81      A    C  
ATOM   3335  C   GLY A 397      -9.268  14.411  26.159  1.00 96.25      A    C  
ATOM   3336  O   GLY A 397      -9.977  14.932  25.297  1.00 95.03      A    O  
ATOM   3337  N   GLN A 398      -8.278  15.058  26.768  1.00 96.83      A    N  
ATOM   3338  CA  GLN A 398      -7.960  16.458  26.482  1.00 96.94      A    C  
ATOM   3339  C   GLN A 398      -7.480  16.661  25.044  1.00 96.96      A    C  
ATOM   3340  O   GLN A 398      -7.883  17.625  24.389  1.00 96.11      A    O  
ATOM   3341  CB  GLN A 398      -6.866  16.927  27.448  1.00 96.70      A    C  
ATOM   3342  CG  GLN A 398      -7.351  17.075  28.896  1.00 94.49      A    C  
ATOM   3343  CD  GLN A 398      -6.171  17.248  29.868  1.00 93.40      A    C  
ATOM   3344  NE2 GLN A 398      -6.347  17.970  30.944  1.00 85.15      A    N  
ATOM   3345  OE1 GLN A 398      -5.092  16.716  29.669  1.00 86.38      A    O  
ATOM   3346  N   LYS A 399      -6.672  15.743  24.525  1.00 96.75      A    N  
ATOM   3347  CA  LYS A 399      -6.225  15.761  23.121  1.00 96.62      A    C  
ATOM   3348  C   LYS A 399      -7.405  15.712  22.166  1.00 96.54      A    C  
ATOM   3349  O   LYS A 399      -7.461  16.504  21.238  1.00 95.49      A    O  
ATOM   3350  CB  LYS A 399      -5.259  14.606  22.817  1.00 96.26      A    C  
ATOM   3351  CG  LYS A 399      -3.877  14.839  23.432  1.00 94.84      A    C  
ATOM   3352  CD  LYS A 399      -2.846  13.861  22.871  1.00 93.06      A    C  
ATOM   3353  CE  LYS A 399      -1.492  14.197  23.471  1.00 90.55      A    C  
ATOM   3354  NZ  LYS A 399      -0.369  13.653  22.676  1.00 88.01      A    N1+
ATOM   3355  N   GLN A 400      -8.362  14.817  22.401  1.00 96.49      A    N  
ATOM   3356  CA  GLN A 400      -9.559  14.700  21.568  1.00 96.02      A    C  
ATOM   3357  C   GLN A 400     -10.358  16.002  21.532  1.00 96.13      A    C  
ATOM   3358  O   GLN A 400     -10.734  16.456  20.456  1.00 95.13      A    O  
ATOM   3359  CB  GLN A 400     -10.462  13.583  22.094  1.00 95.32      A    C  
ATOM   3360  CG  GLN A 400      -9.923  12.193  21.779  1.00 89.15      A    C  
ATOM   3361  CD  GLN A 400     -10.652  11.114  22.569  1.00 85.36      A    C  
ATOM   3362  NE2 GLN A 400      -9.984  10.036  22.864  1.00 72.84      A    N  
ATOM   3363  OE1 GLN A 400     -11.809  11.206  22.942  1.00 75.82      A    O  
ATOM   3364  N   GLU A 401     -10.592  16.594  22.687  1.00 96.28      A    N  
ATOM   3365  CA  GLU A 401     -11.362  17.824  22.791  1.00 95.91      A    C  
ATOM   3366  C   GLU A 401     -10.653  18.993  22.089  1.00 96.24      A    C  
ATOM   3367  O   GLU A 401     -11.250  19.671  21.246  1.00 94.98      A    O  
ATOM   3368  CB  GLU A 401     -11.627  18.106  24.280  1.00 95.12      A    C  
ATOM   3369  CG  GLU A 401     -12.693  19.179  24.486  1.00 82.63      A    C  
ATOM   3370  CD  GLU A 401     -13.045  19.388  25.965  1.00 77.67      A    C  
ATOM   3371  OE1 GLU A 401     -14.111  19.988  26.215  1.00 69.86      A    O  
ATOM   3372  OE2 GLU A 401     -12.261  18.953  26.833  1.00 72.39      A    O1-
ATOM   3373  N   LEU A 402      -9.352  19.165  22.359  1.00 96.19      A    N  
ATOM   3374  CA  LEU A 402      -8.547  20.206  21.731  1.00 96.21      A    C  
ATOM   3375  C   LEU A 402      -8.424  20.007  20.214  1.00 96.46      A    C  
ATOM   3376  O   LEU A 402      -8.520  20.977  19.465  1.00 95.55      A    O  
ATOM   3377  CB  LEU A 402      -7.169  20.249  22.400  1.00 95.70      A    C  
ATOM   3378  CG  LEU A 402      -6.285  21.410  21.906  1.00 93.70      A    C  
ATOM   3379  CD1 LEU A 402      -6.918  22.776  22.169  1.00 90.14      A    C  
ATOM   3380  CD2 LEU A 402      -4.942  21.351  22.618  1.00 89.98      A    C  
ATOM   3381  N   PHE A 403      -8.253  18.775  19.762  1.00 95.99      A    N  
ATOM   3382  CA  PHE A 403      -8.154  18.449  18.342  1.00 95.39      A    C  
ATOM   3383  C   PHE A 403      -9.438  18.791  17.590  1.00 95.68      A    C  
ATOM   3384  O   PHE A 403      -9.382  19.464  16.568  1.00 94.98      A    O  
ATOM   3385  CB  PHE A 403      -7.794  16.968  18.197  1.00 94.28      A    C  
ATOM   3386  CG  PHE A 403      -7.548  16.543  16.768  1.00 93.26      A    C  
ATOM   3387  CD1 PHE A 403      -8.580  15.946  16.022  1.00 89.45      A    C  
ATOM   3388  CD2 PHE A 403      -6.294  16.752  16.180  1.00 89.15      A    C  
ATOM   3389  CE1 PHE A 403      -8.349  15.562  14.698  1.00 87.92      A    C  
ATOM   3390  CE2 PHE A 403      -6.059  16.369  14.855  1.00 87.59      A    C  
ATOM   3391  CZ  PHE A 403      -7.089  15.770  14.110  1.00 88.17      A    C  
ATOM   3392  N   HIS A 404     -10.608  18.423  18.124  1.00 95.42      A    N  
ATOM   3393  CA  HIS A 404     -11.888  18.784  17.509  1.00 95.14      A    C  
ATOM   3394  C   HIS A 404     -12.118  20.299  17.497  1.00 95.66      A    C  
ATOM   3395  O   HIS A 404     -12.633  20.842  16.517  1.00 94.89      A    O  
ATOM   3396  CB  HIS A 404     -13.045  18.096  18.235  1.00 94.01      A    C  
ATOM   3397  CG  HIS A 404     -13.148  16.631  17.938  1.00 83.04      A    C  
ATOM   3398  CD2 HIS A 404     -13.943  16.003  17.010  1.00 69.71      A    C  
ATOM   3399  ND1 HIS A 404     -12.434  15.629  18.559  1.00 70.02      A    N  
ATOM   3400  CE1 HIS A 404     -12.780  14.459  18.012  1.00 64.98      A    C  
ATOM   3401  NE2 HIS A 404     -13.706  14.640  17.078  1.00 65.12      A    N  
ATOM   3402  N   LYS A 405     -11.712  20.981  18.566  1.00 95.62      A    N  
ATOM   3403  CA  LYS A 405     -11.775  22.446  18.622  1.00 95.86      A    C  
ATOM   3404  C   LYS A 405     -10.866  23.079  17.573  1.00 96.15      A    C  
ATOM   3405  O   LYS A 405     -11.295  24.002  16.891  1.00 95.34      A    O  
ATOM   3406  CB  LYS A 405     -11.456  22.915  20.043  1.00 95.51      A    C  
ATOM   3407  CG  LYS A 405     -11.690  24.421  20.194  1.00 90.39      A    C  
ATOM   3408  CD  LYS A 405     -11.497  24.860  21.649  1.00 84.85      A    C  
ATOM   3409  CE  LYS A 405     -11.791  26.360  21.765  1.00 75.66      A    C  
ATOM   3410  NZ  LYS A 405     -11.687  26.834  23.164  1.00 67.46      A    N1+
ATOM   3411  N   LEU A 406      -9.656  22.567  17.401  1.00 95.74      A    N  
ATOM   3412  CA  LEU A 406      -8.719  23.023  16.375  1.00 95.99      A    C  
ATOM   3413  C   LEU A 406      -9.293  22.818  14.970  1.00 96.00      A    C  
ATOM   3414  O   LEU A 406      -9.269  23.752  14.178  1.00 95.50      A    O  
ATOM   3415  CB  LEU A 406      -7.383  22.292  16.556  1.00 95.76      A    C  
ATOM   3416  CG  LEU A 406      -6.343  22.626  15.472  1.00 94.69      A    C  
ATOM   3417  CD1 LEU A 406      -5.915  24.089  15.519  1.00 92.30      A    C  
ATOM   3418  CD2 LEU A 406      -5.104  21.761  15.666  1.00 92.24      A    C  
ATOM   3419  N   GLU A 407      -9.845  21.648  14.669  1.00 95.30      A    N  
ATOM   3420  CA  GLU A 407     -10.463  21.363  13.367  1.00 94.96      A    C  
ATOM   3421  C   GLU A 407     -11.613  22.332  13.051  1.00 95.33      A    C  
ATOM   3422  O   GLU A 407     -11.672  22.892  11.959  1.00 94.50      A    O  
ATOM   3423  CB  GLU A 407     -11.006  19.918  13.343  1.00 93.71      A    C  
ATOM   3424  CG  GLU A 407      -9.903  18.852  13.274  1.00 91.83      A    C  
ATOM   3425  CD  GLU A 407     -10.460  17.446  13.045  1.00 91.63      A    C  
ATOM   3426  OE1 GLU A 407      -9.877  16.694  12.237  1.00 85.25      A    O  
ATOM   3427  OE2 GLU A 407     -11.498  17.040  13.628  1.00 86.57      A    O1-
ATOM   3428  N   SER A 408     -12.490  22.560  14.023  1.00 95.38      A    N  
ATOM   3429  CA  SER A 408     -13.625  23.478  13.871  1.00 95.46      A    C  
ATOM   3430  C   SER A 408     -13.153  24.913  13.653  1.00 95.79      A    C  
ATOM   3431  O   SER A 408     -13.606  25.586  12.734  1.00 94.44      A    O  
ATOM   3432  CB  SER A 408     -14.543  23.414  15.102  1.00 94.75      A    C  
ATOM   3433  OG  SER A 408     -14.941  22.089  15.369  1.00 81.01      A    O  
ATOM   3434  N   THR A 409     -12.186  25.351  14.451  1.00 96.35      A    N  
ATOM   3435  CA  THR A 409     -11.613  26.700  14.373  1.00 96.13      A    C  
ATOM   3436  C   THR A 409     -10.887  26.929  13.048  1.00 96.35      A    C  
ATOM   3437  O   THR A 409     -11.051  27.970  12.425  1.00 94.96      A    O  
ATOM   3438  CB  THR A 409     -10.642  26.925  15.541  1.00 94.92      A    C  
ATOM   3439  CG2 THR A 409     -10.109  28.346  15.600  1.00 85.51      A    C  
ATOM   3440  OG1 THR A 409     -11.277  26.709  16.780  1.00 86.98      A    O  
ATOM   3441  N   PHE A 410     -10.129  25.950  12.578  1.00 95.79      A    N  
ATOM   3442  CA  PHE A 410      -9.444  26.035  11.288  1.00 95.58      A    C  
ATOM   3443  C   PHE A 410     -10.432  26.207  10.131  1.00 95.64      A    C  
ATOM   3444  O   PHE A 410     -10.241  27.067   9.283  1.00 94.65      A    O  
ATOM   3445  CB  PHE A 410      -8.586  24.784  11.091  1.00 94.96      A    C  
ATOM   3446  CG  PHE A 410      -7.805  24.780   9.800  1.00 95.37      A    C  
ATOM   3447  CD1 PHE A 410      -8.350  24.198   8.635  1.00 93.85      A    C  
ATOM   3448  CD2 PHE A 410      -6.526  25.361   9.749  1.00 93.87      A    C  
ATOM   3449  CE1 PHE A 410      -7.617  24.183   7.441  1.00 93.24      A    C  
ATOM   3450  CE2 PHE A 410      -5.789  25.341   8.552  1.00 93.20      A    C  
ATOM   3451  CZ  PHE A 410      -6.330  24.757   7.402  1.00 93.91      A    C  
ATOM   3452  N   THR A 411     -11.516  25.426  10.139  1.00 95.46      A    N  
ATOM   3453  CA  THR A 411     -12.570  25.527   9.120  1.00 95.27      A    C  
ATOM   3454  C   THR A 411     -13.298  26.865   9.198  1.00 95.33      A    C  
ATOM   3455  O   THR A 411     -13.591  27.461   8.167  1.00 93.74      A    O  
ATOM   3456  CB  THR A 411     -13.569  24.372   9.256  1.00 93.91      A    C  
ATOM   3457  CG2 THR A 411     -14.592  24.350   8.120  1.00 85.29      A    C  
ATOM   3458  OG1 THR A 411     -12.889  23.139   9.220  1.00 87.16      A    O  
ATOM   3459  N   GLU A 412     -13.550  27.371  10.390  1.00 95.87      A    N  
ATOM   3460  CA  GLU A 412     -14.171  28.683  10.585  1.00 95.53      A    C  
ATOM   3461  C   GLU A 412     -13.297  29.821  10.027  1.00 95.47      A    C  
ATOM   3462  O   GLU A 412     -13.811  30.762   9.425  1.00 93.91      A    O  
ATOM   3463  CB  GLU A 412     -14.429  28.880  12.083  1.00 95.05      A    C  
ATOM   3464  CG  GLU A 412     -15.234  30.149  12.399  1.00 85.32      A    C  
ATOM   3465  CD  GLU A 412     -15.405  30.396  13.909  1.00 81.08      A    C  
ATOM   3466  OE1 GLU A 412     -16.040  31.423  14.247  1.00 72.80      A    O  
ATOM   3467  OE2 GLU A 412     -14.889  29.605  14.727  1.00 75.83      A    O1-
ATOM   3468  N   TRP A 413     -11.973  29.727  10.189  1.00 95.89      A    N  
ATOM   3469  CA  TRP A 413     -11.053  30.767   9.735  1.00 95.63      A    C  
ATOM   3470  C   TRP A 413     -10.755  30.731   8.241  1.00 95.18      A    C  
ATOM   3471  O   TRP A 413     -10.465  31.777   7.670  1.00 91.89      A    O  
ATOM   3472  CB  TRP A 413      -9.739  30.665  10.515  1.00 95.41      A    C  
ATOM   3473  CG  TRP A 413      -9.809  30.926  11.983  1.00 95.88      A    C  
ATOM   3474  CD1 TRP A 413     -10.851  31.436  12.672  1.00 93.72      A    C  
ATOM   3475  CD2 TRP A 413      -8.760  30.682  12.967  1.00 95.88      A    C  
ATOM   3476  CE2 TRP A 413      -9.255  31.076  14.239  1.00 95.53      A    C  
ATOM   3477  CE3 TRP A 413      -7.436  30.177  12.907  1.00 94.88      A    C  
ATOM   3478  NE1 TRP A 413     -10.532  31.528  14.018  1.00 94.23      A    N  
ATOM   3479  CZ2 TRP A 413      -8.473  30.977  15.410  1.00 94.45      A    C  
ATOM   3480  CZ3 TRP A 413      -6.662  30.077  14.065  1.00 93.04      A    C  
ATOM   3481  CH2 TRP A 413      -7.176  30.473  15.297  1.00 93.35      A    C  
ATOM   3482  N   THR A 414     -10.791  29.559   7.617  1.00 95.28      A    N  
ATOM   3483  CA  THR A 414     -10.284  29.353   6.254  1.00 94.41      A    C  
ATOM   3484  C   THR A 414     -11.341  28.856   5.261  1.00 93.90      A    C  
ATOM   3485  O   THR A 414     -11.128  28.951   4.058  1.00 90.07      A    O  
ATOM   3486  CB  THR A 414      -9.106  28.373   6.244  1.00 93.22      A    C  
ATOM   3487  CG2 THR A 414      -7.978  28.789   7.191  1.00 88.05      A    C  
ATOM   3488  OG1 THR A 414      -9.526  27.083   6.623  1.00 88.08      A    O  
ATOM   3489  N   GLY A 415     -12.446  28.292   5.736  1.00 93.41      A    N  
ATOM   3490  CA  GLY A 415     -13.418  27.570   4.908  1.00 91.76      A    C  
ATOM   3491  C   GLY A 415     -12.940  26.197   4.421  1.00 92.18      A    C  
ATOM   3492  O   GLY A 415     -13.716  25.453   3.821  1.00 88.30      A    O  
ATOM   3493  N   GLU A 416     -11.686  25.829   4.692  1.00 92.29      A    N  
ATOM   3494  CA  GLU A 416     -11.063  24.586   4.231  1.00 91.65      A    C  
ATOM   3495  C   GLU A 416     -11.356  23.399   5.148  1.00 92.41      A    C  
ATOM   3496  O   GLU A 416     -11.601  23.529   6.347  1.00 89.00      A    O  
ATOM   3497  CB  GLU A 416      -9.554  24.811   4.100  1.00 89.72      A    C  
ATOM   3498  CG  GLU A 416      -9.151  25.419   2.742  1.00 84.45      A    C  
ATOM   3499  CD  GLU A 416      -8.919  24.330   1.671  1.00 81.82      A    C  
ATOM   3500  OE1 GLU A 416      -8.711  24.712   0.509  1.00 71.53      A    O  
ATOM   3501  OE2 GLU A 416      -8.835  23.124   2.026  1.00 72.86      A    O1-
ATOM   3502  N   GLN A 417     -11.294  22.198   4.572  1.00 90.60      A    N  
ATOM   3503  CA  GLN A 417     -11.446  20.968   5.339  1.00 89.85      A    C  
ATOM   3504  C   GLN A 417     -10.206  20.700   6.205  1.00 90.91      A    C  
ATOM   3505  O   GLN A 417      -9.079  20.767   5.710  1.00 88.30      A    O  
ATOM   3506  CB  GLN A 417     -11.732  19.774   4.405  1.00 87.61      A    C  
ATOM   3507  CG  GLN A 417     -13.121  19.844   3.766  1.00 81.17      A    C  
ATOM   3508  CD  GLN A 417     -14.256  19.739   4.794  1.00 74.78      A    C  
ATOM   3509  NE2 GLN A 417     -15.334  20.460   4.591  1.00 63.12      A    N  
ATOM   3510  OE1 GLN A 417     -14.181  19.015   5.774  1.00 65.91      A    O  
ATOM   3511  N   PRO A 418     -10.390  20.305   7.475  1.00 90.27      A    N  
ATOM   3512  CA  PRO A 418      -9.275  20.092   8.400  1.00 89.05      A    C  
ATOM   3513  C   PRO A 418      -8.577  18.737   8.223  1.00 89.38      A    C  
ATOM   3514  O   PRO A 418      -7.543  18.479   8.839  1.00 83.96      A    O  
ATOM   3515  CB  PRO A 418      -9.909  20.233   9.780  1.00 86.73      A    C  
ATOM   3516  CG  PRO A 418     -11.319  19.667   9.583  1.00 87.07      A    C  
ATOM   3517  CD  PRO A 418     -11.664  20.138   8.168  1.00 90.00      A    C  
ATOM   3518  N   ARG A 419      -9.144  17.850   7.401  1.00 87.64      A    N  
ATOM   3519  CA  ARG A 419      -8.598  16.517   7.109  1.00 85.70      A    C  
ATOM   3520  C   ARG A 419      -8.450  16.340   5.610  1.00 85.62      A    C  
ATOM   3521  O   ARG A 419      -9.373  16.643   4.854  1.00 82.94      A    O  
ATOM   3522  CB  ARG A 419      -9.473  15.399   7.693  1.00 83.35      A    C  
ATOM   3523  CG  ARG A 419      -9.652  15.509   9.213  1.00 81.31      A    C  
ATOM   3524  CD  ARG A 419     -10.442  14.314   9.764  1.00 80.29      A    C  
ATOM   3525  NE  ARG A 419     -10.783  14.558  11.166  1.00 79.91      A    N  
ATOM   3526  CZ  ARG A 419     -11.560  13.862  11.962  1.00 78.43      A    C  
ATOM   3527  NH1 ARG A 419     -12.083  12.723  11.604  1.00 73.46      A    N1+
ATOM   3528  NH2 ARG A 419     -11.825  14.328  13.152  1.00 73.33      A    N  
ATOM   3529  N   ARG A 420      -7.304  15.780   5.197  1.00 85.15      A    N  
ATOM   3530  CA  ARG A 420      -6.981  15.512   3.798  1.00 84.45      A    C  
ATOM   3531  C   ARG A 420      -6.496  14.070   3.636  1.00 84.42      A    C  
ATOM   3532  O   ARG A 420      -6.032  13.467   4.608  1.00 79.19      A    O  
ATOM   3533  CB  ARG A 420      -5.928  16.522   3.311  1.00 80.72      A    C  
ATOM   3534  CG  ARG A 420      -6.444  17.970   3.307  1.00 76.78      A    C  
ATOM   3535  CD  ARG A 420      -5.396  18.918   2.720  1.00 74.36      A    C  
ATOM   3536  NE  ARG A 420      -5.916  20.294   2.563  1.00 68.59      A    N  
ATOM   3537  CZ  ARG A 420      -5.353  21.253   1.851  1.00 64.97      A    C  
ATOM   3538  NH1 ARG A 420      -4.191  21.085   1.284  1.00 60.12      A    N1+
ATOM   3539  NH2 ARG A 420      -5.953  22.389   1.679  1.00 57.67      A    N  
ATOM   3540  N   LEU A 421      -6.612  13.540   2.424  1.00 77.22      A    N  
ATOM   3541  CA  LEU A 421      -6.012  12.264   2.012  1.00 76.15      A    C  
ATOM   3542  C   LEU A 421      -6.275  11.115   3.013  1.00 77.70      A    C  
ATOM   3543  O   LEU A 421      -5.376  10.389   3.437  1.00 72.48      A    O  
ATOM   3544  CB  LEU A 421      -4.520  12.481   1.716  1.00 73.54      A    C  
ATOM   3545  CG  LEU A 421      -4.221  13.563   0.658  1.00 72.90      A    C  
ATOM   3546  CD1 LEU A 421      -2.717  13.802   0.575  1.00 67.78      A    C  
ATOM   3547  CD2 LEU A 421      -4.739  13.163  -0.726  1.00 71.41      A    C  
ATOM   3548  N   GLY A 422      -7.523  10.982   3.454  1.00 79.97      A    N  
ATOM   3549  CA  GLY A 422      -7.909  10.032   4.485  1.00 75.85      A    C  
ATOM   3550  C   GLY A 422      -7.572   8.589   4.090  1.00 76.71      A    C  
ATOM   3551  O   GLY A 422      -8.081   8.074   3.104  1.00 70.17      A    O  
ATOM   3552  N   GLY A 423      -6.755   7.924   4.911  1.00 76.36      A    N  
ATOM   3553  CA  GLY A 423      -6.299   6.552   4.660  1.00 73.77      A    C  
ATOM   3554  C   GLY A 423      -4.990   6.438   3.887  1.00 76.96      A    C  
ATOM   3555  O   GLY A 423      -4.338   5.394   3.981  1.00 71.87      A    O  
ATOM   3556  N   GLU A 424      -4.571   7.502   3.199  1.00 70.07      A    N  
ATOM   3557  CA  GLU A 424      -3.302   7.512   2.488  1.00 69.97      A    C  
ATOM   3558  C   GLU A 424      -2.099   7.431   3.441  1.00 68.29      A    C  
ATOM   3559  O   GLU A 424      -2.102   7.959   4.569  1.00 65.59      A    O  
ATOM   3560  CB  GLU A 424      -3.183   8.746   1.583  1.00 69.48      A    C  
ATOM   3561  CG  GLU A 424      -4.164   8.730   0.406  1.00 66.42      A    C  
ATOM   3562  CD  GLU A 424      -4.006   7.479  -0.468  1.00 63.23      A    C  
ATOM   3563  OE1 GLU A 424      -5.041   7.015  -0.998  1.00 56.58      A    O  
ATOM   3564  OE2 GLU A 424      -2.884   6.953  -0.534  1.00 59.87      A    O1-
ATOM   3565  N   ILE A 425      -1.055   6.753   2.999  1.00 76.84      A    N  
ATOM   3566  CA  ILE A 425       0.240   6.746   3.665  1.00 75.00      A    C  
ATOM   3567  C   ILE A 425       1.125   7.850   3.083  1.00 73.76      A    C  
ATOM   3568  O   ILE A 425       0.892   8.302   1.973  1.00 69.04      A    O  
ATOM   3569  CB  ILE A 425       0.927   5.370   3.587  1.00 71.63      A    C  
ATOM   3570  CG1 ILE A 425       1.207   4.935   2.138  1.00 67.54      A    C  
ATOM   3571  CG2 ILE A 425       0.104   4.311   4.341  1.00 67.04      A    C  
ATOM   3572  CD1 ILE A 425       2.408   4.009   2.081  1.00 61.46      A    C  
ATOM   3573  N   TYR A 426       2.178   8.237   3.822  1.00 77.16      A    N  
ATOM   3574  CA  TYR A 426       3.090   9.292   3.388  1.00 77.07      A    C  
ATOM   3575  C   TYR A 426       2.358  10.580   2.970  1.00 77.25      A    C  
ATOM   3576  O   TYR A 426       2.706  11.217   1.991  1.00 71.00      A    O  
ATOM   3577  CB  TYR A 426       4.048   8.762   2.310  1.00 74.78      A    C  
ATOM   3578  CG  TYR A 426       4.733   7.458   2.655  1.00 72.59      A    C  
ATOM   3579  CD1 TYR A 426       5.654   7.395   3.722  1.00 68.70      A    C  
ATOM   3580  CD2 TYR A 426       4.466   6.296   1.900  1.00 70.62      A    C  
ATOM   3581  CE1 TYR A 426       6.300   6.189   4.033  1.00 66.10      A    C  
ATOM   3582  CE2 TYR A 426       5.113   5.090   2.198  1.00 65.64      A    C  
ATOM   3583  CZ  TYR A 426       6.032   5.039   3.268  1.00 68.03      A    C  
ATOM   3584  OH  TYR A 426       6.673   3.862   3.564  1.00 62.28      A    O  
ATOM   3585  N   ALA A 427       1.311  10.930   3.730  1.00 77.20      A    N  
ATOM   3586  CA  ALA A 427       0.500  12.107   3.493  1.00 75.18      A    C  
ATOM   3587  C   ALA A 427       0.187  12.819   4.812  1.00 77.73      A    C  
ATOM   3588  O   ALA A 427      -0.062  12.182   5.839  1.00 70.16      A    O  
ATOM   3589  CB  ALA A 427      -0.772  11.697   2.747  1.00 68.43      A    C  
ATOM   3590  N   ASP A 428       0.136  14.139   4.769  1.00 76.68      A    N  
ATOM   3591  CA  ASP A 428      -0.330  14.961   5.879  1.00 75.51      A    C  
ATOM   3592  C   ASP A 428      -1.856  15.020   5.873  1.00 78.31      A    C  
ATOM   3593  O   ASP A 428      -2.486  15.710   5.078  1.00 71.78      A    O  
ATOM   3594  CB  ASP A 428       0.271  16.360   5.796  1.00 69.08      A    C  
ATOM   3595  CG  ASP A 428       1.747  16.398   6.175  1.00 67.14      A    C  
ATOM   3596  OD1 ASP A 428       2.189  15.541   6.982  1.00 61.93      A    O  
ATOM   3597  OD2 ASP A 428       2.425  17.324   5.695  1.00 64.98      A    O1-
ATOM   3598  N   ARG A 429      -2.469  14.253   6.785  1.00 82.86      A    N  
ATOM   3599  CA  ARG A 429      -3.925  14.063   6.830  1.00 81.67      A    C  
ATOM   3600  C   ARG A 429      -4.631  14.983   7.822  1.00 83.66      A    C  
ATOM   3601  O   ARG A 429      -5.769  15.370   7.598  1.00 79.84      A    O  
ATOM   3602  CB  ARG A 429      -4.230  12.604   7.174  1.00 78.32      A    C  
ATOM   3603  CG  ARG A 429      -3.628  11.609   6.171  1.00 76.24      A    C  
ATOM   3604  CD  ARG A 429      -3.998  10.176   6.538  1.00 74.55      A    C  
ATOM   3605  NE  ARG A 429      -3.405   9.780   7.833  1.00 69.34      A    N  
ATOM   3606  CZ  ARG A 429      -2.647   8.719   8.068  1.00 66.71      A    C  
ATOM   3607  NH1 ARG A 429      -2.350   7.869   7.119  1.00 59.69      A    N1+
ATOM   3608  NH2 ARG A 429      -2.173   8.509   9.250  1.00 58.33      A    N  
ATOM   3609  N   ASN A 430      -3.974  15.288   8.942  1.00 88.06      A    N  
ATOM   3610  CA  ASN A 430      -4.547  15.976  10.077  1.00 88.72      A    C  
ATOM   3611  C   ASN A 430      -3.835  17.316  10.317  1.00 90.75      A    C  
ATOM   3612  O   ASN A 430      -2.730  17.520   9.833  1.00 88.17      A    O  
ATOM   3613  CB  ASN A 430      -4.449  15.068  11.313  1.00 85.63      A    C  
ATOM   3614  CG  ASN A 430      -5.170  13.737  11.174  1.00 82.53      A    C  
ATOM   3615  ND2 ASN A 430      -4.596  12.688  11.719  1.00 73.35      A    N  
ATOM   3616  OD1 ASN A 430      -6.241  13.611  10.605  1.00 73.51      A    O  
ATOM   3617  N   LEU A 431      -4.447  18.199  11.117  1.00 92.55      A    N  
ATOM   3618  CA  LEU A 431      -3.865  19.505  11.467  1.00 93.42      A    C  
ATOM   3619  C   LEU A 431      -2.720  19.439  12.484  1.00 93.90      A    C  
ATOM   3620  O   LEU A 431      -2.042  20.435  12.703  1.00 92.51      A    O  
ATOM   3621  CB  LEU A 431      -4.966  20.425  12.003  1.00 92.65      A    C  
ATOM   3622  CG  LEU A 431      -6.018  20.841  10.967  1.00 92.35      A    C  
ATOM   3623  CD1 LEU A 431      -7.057  21.716  11.668  1.00 90.49      A    C  
ATOM   3624  CD2 LEU A 431      -5.418  21.629   9.815  1.00 90.43      A    C  
ATOM   3625  N   LEU A 432      -2.528  18.280  13.135  1.00 93.50      A    N  
ATOM   3626  CA  LEU A 432      -1.445  18.045  14.078  1.00 93.40      A    C  
ATOM   3627  C   LEU A 432      -0.864  16.655  13.865  1.00 93.19      A    C  
ATOM   3628  O   LEU A 432      -1.593  15.683  13.691  1.00 90.97      A    O  
ATOM   3629  CB  LEU A 432      -1.938  18.194  15.526  1.00 92.23      A    C  
ATOM   3630  CG  LEU A 432      -2.211  19.634  15.980  1.00 89.71      A    C  
ATOM   3631  CD1 LEU A 432      -2.913  19.619  17.339  1.00 86.70      A    C  
ATOM   3632  CD2 LEU A 432      -0.917  20.445  16.136  1.00 87.09      A    C  
ATOM   3633  N   TYR A 433       0.456  16.570  13.955  1.00 93.72      A    N  
ATOM   3634  CA  TYR A 433       1.195  15.325  14.115  1.00 93.46      A    C  
ATOM   3635  C   TYR A 433       2.269  15.518  15.175  1.00 94.17      A    C  
ATOM   3636  O   TYR A 433       2.605  16.641  15.549  1.00 93.55      A    O  
ATOM   3637  CB  TYR A 433       1.767  14.862  12.767  1.00 92.20      A    C  
ATOM   3638  CG  TYR A 433       2.831  15.776  12.193  1.00 91.81      A    C  
ATOM   3639  CD1 TYR A 433       2.456  16.858  11.378  1.00 90.13      A    C  
ATOM   3640  CD2 TYR A 433       4.186  15.543  12.464  1.00 89.79      A    C  
ATOM   3641  CE1 TYR A 433       3.432  17.706  10.831  1.00 88.66      A    C  
ATOM   3642  CE2 TYR A 433       5.176  16.385  11.929  1.00 88.37      A    C  
ATOM   3643  CZ  TYR A 433       4.794  17.463  11.109  1.00 88.11      A    C  
ATOM   3644  OH  TYR A 433       5.754  18.283  10.575  1.00 85.70      A    O  
ATOM   3645  N   GLU A 434       2.804  14.409  15.687  1.00 94.46      A    N  
ATOM   3646  CA  GLU A 434       3.858  14.432  16.688  1.00 94.52      A    C  
ATOM   3647  C   GLU A 434       5.106  13.700  16.201  1.00 94.36      A    C  
ATOM   3648  O   GLU A 434       5.024  12.683  15.511  1.00 92.77      A    O  
ATOM   3649  CB  GLU A 434       3.371  13.848  18.026  1.00 93.92      A    C  
ATOM   3650  CG  GLU A 434       2.317  14.713  18.741  1.00 90.12      A    C  
ATOM   3651  CD  GLU A 434       1.878  14.094  20.081  1.00 91.20      A    C  
ATOM   3652  OE1 GLU A 434       0.669  14.102  20.396  1.00 85.43      A    O  
ATOM   3653  OE2 GLU A 434       2.725  13.578  20.840  1.00 87.56      A    O1-
ATOM   3654  N   GLU A 435       6.261  14.188  16.640  1.00 94.94      A    N  
ATOM   3655  CA  GLU A 435       7.522  13.459  16.642  1.00 94.83      A    C  
ATOM   3656  C   GLU A 435       7.959  13.211  18.087  1.00 95.40      A    C  
ATOM   3657  O   GLU A 435       7.563  13.930  19.005  1.00 94.47      A    O  
ATOM   3658  CB  GLU A 435       8.604  14.205  15.866  1.00 93.45      A    C  
ATOM   3659  CG  GLU A 435       8.344  14.295  14.355  1.00 88.91      A    C  
ATOM   3660  CD  GLU A 435       8.237  12.930  13.650  1.00 87.44      A    C  
ATOM   3661  OE1 GLU A 435       7.744  12.904  12.508  1.00 80.12      A    O  
ATOM   3662  OE2 GLU A 435       8.606  11.884  14.229  1.00 80.71      A    O1-
ATOM   3663  N   CYS A 436       8.766  12.179  18.285  1.00 95.87      A    N  
ATOM   3664  CA  CYS A 436       9.183  11.762  19.607  1.00 96.07      A    C  
ATOM   3665  C   CYS A 436      10.653  11.372  19.637  1.00 96.18      A    C  
ATOM   3666  O   CYS A 436      11.099  10.540  18.841  1.00 95.39      A    O  
ATOM   3667  CB  CYS A 436       8.269  10.614  20.055  1.00 95.54      A    C  
ATOM   3668  SG  CYS A 436       8.662  10.088  21.745  1.00 94.15      A    S  
ATOM   3669  N   HIS A 437      11.399  11.924  20.597  1.00 96.90      A    N  
ATOM   3670  CA  HIS A 437      12.669  11.374  21.021  1.00 97.19      A    C  
ATOM   3671  C   HIS A 437      12.387  10.244  22.010  1.00 97.09      A    C  
ATOM   3672  O   HIS A 437      11.797  10.468  23.064  1.00 96.05      A    O  
ATOM   3673  CB  HIS A 437      13.541  12.481  21.623  1.00 97.14      A    C  
ATOM   3674  CG  HIS A 437      14.946  12.076  21.965  1.00 97.10      A    C  
ATOM   3675  CD2 HIS A 437      15.602  10.910  21.685  1.00 88.39      A    C  
ATOM   3676  ND1 HIS A 437      15.861  12.884  22.635  1.00 85.26      A    N  
ATOM   3677  CE1 HIS A 437      17.007  12.217  22.741  1.00 90.49      A    C  
ATOM   3678  NE2 HIS A 437      16.891  11.015  22.180  1.00 91.97      A    N  
ATOM   3679  N   GLY A 438      12.763   9.031  21.641  1.00 96.31      A    N  
ATOM   3680  CA  GLY A 438      12.430   7.830  22.376  1.00 96.10      A    C  
ATOM   3681  C   GLY A 438      13.078   7.716  23.759  1.00 96.22      A    C  
ATOM   3682  O   GLY A 438      13.910   8.540  24.146  1.00 94.86      A    O  
ATOM   3683  N   PRO A 439      12.711   6.666  24.512  1.00 95.91      A    N  
ATOM   3684  CA  PRO A 439      13.208   6.469  25.874  1.00 95.35      A    C  
ATOM   3685  C   PRO A 439      14.610   5.865  25.937  1.00 95.38      A    C  
ATOM   3686  O   PRO A 439      15.187   5.800  27.018  1.00 93.18      A    O  
ATOM   3687  CB  PRO A 439      12.164   5.542  26.518  1.00 93.97      A    C  
ATOM   3688  CG  PRO A 439      11.706   4.688  25.341  1.00 92.44      A    C  
ATOM   3689  CD  PRO A 439      11.724   5.671  24.173  1.00 94.54      A    C  
ATOM   3690  N   LEU A 440      15.160   5.387  24.819  1.00 96.05      A    N  
ATOM   3691  CA  LEU A 440      16.480   4.766  24.783  1.00 96.09      A    C  
ATOM   3692  C   LEU A 440      17.582   5.823  24.729  1.00 96.04      A    C  
ATOM   3693  O   LEU A 440      17.483   6.808  24.004  1.00 94.79      A    O  
ATOM   3694  CB  LEU A 440      16.606   3.791  23.600  1.00 95.37      A    C  
ATOM   3695  CG  LEU A 440      15.602   2.632  23.597  1.00 93.22      A    C  
ATOM   3696  CD1 LEU A 440      15.803   1.800  22.332  1.00 87.43      A    C  
ATOM   3697  CD2 LEU A 440      15.781   1.701  24.795  1.00 86.91      A    C  
ATOM   3698  N   ASN A 441      18.656   5.580  25.498  1.00 95.54      A    N  
ATOM   3699  CA  ASN A 441      19.827   6.435  25.569  1.00 94.99      A    C  
ATOM   3700  C   ASN A 441      21.093   5.593  25.774  1.00 95.65      A    C  
ATOM   3701  O   ASN A 441      21.002   4.383  26.021  1.00 93.50      A    O  
ATOM   3702  CB  ASN A 441      19.607   7.477  26.687  1.00 91.89      A    C  
ATOM   3703  CG  ASN A 441      19.377   6.836  28.043  1.00 85.20      A    C  
ATOM   3704  ND2 ASN A 441      18.175   6.890  28.567  1.00 74.09      A    N  
ATOM   3705  OD1 ASN A 441      20.264   6.295  28.656  1.00 72.70      A    O  
ATOM   3706  N   ASN A 442      22.264   6.209  25.648  1.00 95.50      A    N  
ATOM   3707  CA  ASN A 442      23.560   5.523  25.723  1.00 95.42      A    C  
ATOM   3708  C   ASN A 442      23.652   4.274  24.831  1.00 95.90      A    C  
ATOM   3709  O   ASN A 442      24.242   3.274  25.219  1.00 93.50      A    O  
ATOM   3710  CB  ASN A 442      23.933   5.253  27.201  1.00 93.45      A    C  
ATOM   3711  CG  ASN A 442      24.712   6.374  27.848  1.00 83.93      A    C  
ATOM   3712  ND2 ASN A 442      25.000   6.235  29.128  1.00 71.28      A    N  
ATOM   3713  OD1 ASN A 442      25.110   7.348  27.250  1.00 74.56      A    O  
ATOM   3714  N   ILE A 443      23.066   4.345  23.649  1.00 96.53      A    N  
ATOM   3715  CA  ILE A 443      23.064   3.223  22.720  1.00 96.80      A    C  
ATOM   3716  C   ILE A 443      24.445   3.126  22.064  1.00 97.02      A    C  
ATOM   3717  O   ILE A 443      24.879   4.040  21.363  1.00 96.26      A    O  
ATOM   3718  CB  ILE A 443      21.953   3.362  21.664  1.00 96.40      A    C  
ATOM   3719  CG1 ILE A 443      20.562   3.501  22.330  1.00 94.56      A    C  
ATOM   3720  CG2 ILE A 443      21.975   2.143  20.721  1.00 94.42      A    C  
ATOM   3721  CD1 ILE A 443      19.484   3.988  21.360  1.00 90.46      A    C  
ATOM   3722  N   LYS A 444      25.105   1.985  22.270  1.00 97.33      A    N  
ATOM   3723  CA  LYS A 444      26.405   1.676  21.691  1.00 97.39      A    C  
ATOM   3724  C   LYS A 444      26.328   0.359  20.944  1.00 97.28      A    C  
ATOM   3725  O   LYS A 444      25.806  -0.620  21.465  1.00 96.23      A    O  
ATOM   3726  CB  LYS A 444      27.458   1.596  22.798  1.00 96.68      A    C  
ATOM   3727  CG  LYS A 444      27.685   2.911  23.557  1.00 93.99      A    C  
ATOM   3728  CD  LYS A 444      28.752   2.607  24.608  1.00 90.41      A    C  
ATOM   3729  CE  LYS A 444      29.167   3.749  25.502  1.00 82.24      A    C  
ATOM   3730  NZ  LYS A 444      30.255   3.245  26.380  1.00 73.41      A    N1+
ATOM   3731  N   ILE A 445      26.879   0.334  19.740  1.00 97.18      A    N  
ATOM   3732  CA  ILE A 445      26.992  -0.858  18.895  1.00 96.95      A    C  
ATOM   3733  C   ILE A 445      28.475  -1.115  18.656  1.00 96.96      A    C  
ATOM   3734  O   ILE A 445      29.191  -0.229  18.176  1.00 95.69      A    O  
ATOM   3735  CB  ILE A 445      26.213  -0.678  17.582  1.00 95.93      A    C  
ATOM   3736  CG1 ILE A 445      24.742  -0.233  17.768  1.00 93.02      A    C  
ATOM   3737  CG2 ILE A 445      26.284  -1.950  16.739  1.00 93.07      A    C  
ATOM   3738  CD1 ILE A 445      23.850  -1.220  18.537  1.00 82.97      A    C  
ATOM   3739  N   GLY A 446      28.947  -2.310  18.986  1.00 96.56      A    N  
ATOM   3740  CA  GLY A 446      30.356  -2.670  18.936  1.00 96.37      A    C  
ATOM   3741  C   GLY A 446      30.589  -4.141  18.616  1.00 96.66      A    C  
ATOM   3742  O   GLY A 446      29.829  -4.748  17.854  1.00 94.05      A    O  
ATOM   3743  N   GLY A 447      31.649  -4.702  19.157  1.00 95.30      A    N  
ATOM   3744  CA  GLY A 447      31.948  -6.131  19.136  1.00 95.04      A    C  
ATOM   3745  C   GLY A 447      31.898  -6.780  17.757  1.00 95.30      A    C  
ATOM   3746  O   GLY A 447      32.399  -6.229  16.761  1.00 90.94      A    O  
ATOM   3747  N   SER A 448      31.271  -7.954  17.698  1.00 95.48      A    N  
ATOM   3748  CA  SER A 448      31.076  -8.746  16.486  1.00 95.24      A    C  
ATOM   3749  C   SER A 448      30.265  -8.007  15.417  1.00 95.85      A    C  
ATOM   3750  O   SER A 448      30.592  -8.068  14.234  1.00 93.98      A    O  
ATOM   3751  CB  SER A 448      30.376 -10.062  16.857  1.00 93.32      A    C  
ATOM   3752  OG  SER A 448      29.066  -9.809  17.330  1.00 86.63      A    O  
ATOM   3753  N   ILE A 449      29.269  -7.207  15.831  1.00 96.40      A    N  
ATOM   3754  CA  ILE A 449      28.438  -6.412  14.914  1.00 96.64      A    C  
ATOM   3755  C   ILE A 449      29.307  -5.410  14.159  1.00 96.61      A    C  
ATOM   3756  O   ILE A 449      29.232  -5.303  12.934  1.00 95.48      A    O  
ATOM   3757  CB  ILE A 449      27.309  -5.694  15.694  1.00 96.29      A    C  
ATOM   3758  CG1 ILE A 449      26.406  -6.722  16.415  1.00 94.31      A    C  
ATOM   3759  CG2 ILE A 449      26.480  -4.814  14.751  1.00 94.29      A    C  
ATOM   3760  CD1 ILE A 449      25.491  -6.085  17.463  1.00 89.41      A    C  
ATOM   3761  N   LYS A 450      30.212  -4.737  14.851  1.00 95.51      A    N  
ATOM   3762  CA  LYS A 450      31.135  -3.791  14.216  1.00 94.78      A    C  
ATOM   3763  C   LYS A 450      32.078  -4.468  13.222  1.00 95.37      A    C  
ATOM   3764  O   LYS A 450      32.510  -3.815  12.267  1.00 93.67      A    O  
ATOM   3765  CB  LYS A 450      31.902  -3.015  15.295  1.00 91.98      A    C  
ATOM   3766  CG  LYS A 450      32.733  -1.890  14.663  1.00 85.77      A    C  
ATOM   3767  CD  LYS A 450      33.251  -0.943  15.720  1.00 79.68      A    C  
ATOM   3768  CE  LYS A 450      33.925   0.249  15.047  1.00 72.99      A    C  
ATOM   3769  NZ  LYS A 450      34.084   1.383  15.975  1.00 64.58      A    N1+
ATOM   3770  N   HIS A 451      32.423  -5.737  13.429  1.00 94.73      A    N  
ATOM   3771  CA  HIS A 451      33.214  -6.500  12.474  1.00 93.96      A    C  
ATOM   3772  C   HIS A 451      32.465  -6.655  11.144  1.00 94.76      A    C  
ATOM   3773  O   HIS A 451      33.012  -6.298  10.100  1.00 93.43      A    O  
ATOM   3774  CB  HIS A 451      33.609  -7.850  13.086  1.00 91.49      A    C  
ATOM   3775  CG  HIS A 451      34.579  -8.589  12.224  1.00 83.39      A    C  
ATOM   3776  CD2 HIS A 451      34.328  -9.634  11.370  1.00 69.39      A    C  
ATOM   3777  ND1 HIS A 451      35.937  -8.325  12.133  1.00 70.72      A    N  
ATOM   3778  CE1 HIS A 451      36.467  -9.201  11.268  1.00 65.37      A    C  
ATOM   3779  NE2 HIS A 451      35.529 -10.001  10.787  1.00 66.75      A    N  
ATOM   3780  N   VAL A 452      31.190  -7.040  11.199  1.00 96.48      A    N  
ATOM   3781  CA  VAL A 452      30.316  -7.132  10.020  1.00 96.84      A    C  
ATOM   3782  C   VAL A 452      30.174  -5.772   9.328  1.00 96.97      A    C  
ATOM   3783  O   VAL A 452      30.301  -5.670   8.106  1.00 96.17      A    O  
ATOM   3784  CB  VAL A 452      28.933  -7.700  10.409  1.00 96.52      A    C  
ATOM   3785  CG1 VAL A 452      28.014  -7.839   9.201  1.00 94.13      A    C  
ATOM   3786  CG2 VAL A 452      29.058  -9.090  11.051  1.00 94.08      A    C  
ATOM   3787  N   LEU A 453      30.016  -4.681  10.098  1.00 97.13      A    N  
ATOM   3788  CA  LEU A 453      29.938  -3.316   9.560  1.00 96.88      A    C  
ATOM   3789  C   LEU A 453      31.207  -2.861   8.830  1.00 96.61      A    C  
ATOM   3790  O   LEU A 453      31.138  -1.978   7.969  1.00 95.27      A    O  
ATOM   3791  CB  LEU A 453      29.639  -2.318  10.702  1.00 96.37      A    C  
ATOM   3792  CG  LEU A 453      28.294  -2.499  11.413  1.00 94.43      A    C  
ATOM   3793  CD1 LEU A 453      28.116  -1.413  12.467  1.00 89.63      A    C  
ATOM   3794  CD2 LEU A 453      27.121  -2.452  10.454  1.00 89.24      A    C  
ATOM   3795  N   LYS A 454      32.362  -3.420   9.178  1.00 96.18      A    N  
ATOM   3796  CA  LYS A 454      33.656  -3.079   8.570  1.00 95.30      A    C  
ATOM   3797  C   LYS A 454      34.019  -3.944   7.373  1.00 95.16      A    C  
ATOM   3798  O   LYS A 454      34.806  -3.484   6.547  1.00 93.05      A    O  
ATOM   3799  CB  LYS A 454      34.777  -3.175   9.617  1.00 93.88      A    C  
ATOM   3800  CG  LYS A 454      34.908  -1.889  10.427  1.00 86.31      A    C  
ATOM   3801  CD  LYS A 454      36.128  -2.015  11.340  1.00 81.24      A    C  
ATOM   3802  CE  LYS A 454      36.449  -0.668  11.994  1.00 69.81      A    C  
ATOM   3803  NZ  LYS A 454      37.719  -0.740  12.754  1.00 61.36      A    N1+
ATOM   3804  N   GLN A 455      33.529  -5.178   7.310  1.00 94.57      A    N  
ATOM   3805  CA  GLN A 455      33.943  -6.137   6.289  1.00 93.70      A    C  
ATOM   3806  C   GLN A 455      32.801  -6.516   5.345  1.00 94.28      A    C  
ATOM   3807  O   GLN A 455      32.916  -6.281   4.146  1.00 92.06      A    O  
ATOM   3808  CB  GLN A 455      34.558  -7.389   6.936  1.00 90.83      A    C  
ATOM   3809  CG  GLN A 455      35.871  -7.066   7.667  1.00 80.76      A    C  
ATOM   3810  CD  GLN A 455      36.882  -8.210   7.642  1.00 73.66      A    C  
ATOM   3811  NE2 GLN A 455      38.075  -7.986   8.123  1.00 61.21      A    N  
ATOM   3812  OE1 GLN A 455      36.646  -9.304   7.167  1.00 65.52      A    O  
ATOM   3813  N   ASP A 456      31.721  -7.055   5.857  1.00 95.62      A    N  
ATOM   3814  CA  ASP A 456      30.693  -7.675   5.029  1.00 95.92      A    C  
ATOM   3815  C   ASP A 456      29.755  -6.634   4.404  1.00 96.37      A    C  
ATOM   3816  O   ASP A 456      29.466  -6.705   3.207  1.00 95.90      A    O  
ATOM   3817  CB  ASP A 456      29.911  -8.706   5.860  1.00 95.78      A    C  
ATOM   3818  CG  ASP A 456      30.790  -9.840   6.384  1.00 95.21      A    C  
ATOM   3819  OD1 ASP A 456      31.788 -10.185   5.721  1.00 91.87      A    O  
ATOM   3820  OD2 ASP A 456      30.446 -10.366   7.466  1.00 91.79      A    O1-
ATOM   3821  N   VAL A 457      29.354  -5.618   5.162  1.00 96.68      A    N  
ATOM   3822  CA  VAL A 457      28.527  -4.526   4.624  1.00 96.91      A    C  
ATOM   3823  C   VAL A 457      29.240  -3.792   3.477  1.00 96.72      A    C  
ATOM   3824  O   VAL A 457      28.645  -3.696   2.406  1.00 96.30      A    O  
ATOM   3825  CB  VAL A 457      28.013  -3.558   5.715  1.00 97.04      A    C  
ATOM   3826  CG1 VAL A 457      27.218  -2.388   5.121  1.00 96.32      A    C  
ATOM   3827  CG2 VAL A 457      27.098  -4.276   6.713  1.00 96.34      A    C  
ATOM   3828  N   PRO A 458      30.504  -3.356   3.599  1.00 96.20      A    N  
ATOM   3829  CA  PRO A 458      31.214  -2.730   2.478  1.00 95.87      A    C  
ATOM   3830  C   PRO A 458      31.356  -3.621   1.234  1.00 95.60      A    C  
ATOM   3831  O   PRO A 458      31.297  -3.106   0.123  1.00 94.92      A    O  
ATOM   3832  CB  PRO A 458      32.587  -2.350   3.032  1.00 95.00      A    C  
ATOM   3833  CG  PRO A 458      32.320  -2.151   4.515  1.00 93.33      A    C  
ATOM   3834  CD  PRO A 458      31.283  -3.228   4.811  1.00 95.38      A    C  
ATOM   3835  N   LYS A 459      31.519  -4.938   1.397  1.00 95.70      A    N  
ATOM   3836  CA  LYS A 459      31.541  -5.876   0.270  1.00 95.32      A    C  
ATOM   3837  C   LYS A 459      30.206  -5.897  -0.456  1.00 95.65      A    C  
ATOM   3838  O   LYS A 459      30.172  -5.775  -1.679  1.00 94.94      A    O  
ATOM   3839  CB  LYS A 459      31.890  -7.294   0.744  1.00 94.05      A    C  
ATOM   3840  CG  LYS A 459      33.395  -7.465   0.979  1.00 83.68      A    C  
ATOM   3841  CD  LYS A 459      33.655  -8.928   1.337  1.00 79.52      A    C  
ATOM   3842  CE  LYS A 459      35.144  -9.199   1.401  1.00 69.22      A    C  
ATOM   3843  NZ  LYS A 459      35.399 -10.652   1.283  1.00 62.24      A    N1+
ATOM   3844  N   TRP A 460      29.098  -5.987   0.279  1.00 96.06      A    N  
ATOM   3845  CA  TRP A 460      27.771  -5.946  -0.321  1.00 96.43      A    C  
ATOM   3846  C   TRP A 460      27.465  -4.595  -0.970  1.00 96.53      A    C  
ATOM   3847  O   TRP A 460      26.945  -4.557  -2.086  1.00 96.12      A    O  
ATOM   3848  CB  TRP A 460      26.706  -6.302   0.708  1.00 96.52      A    C  
ATOM   3849  CG  TRP A 460      25.340  -6.362   0.099  1.00 96.51      A    C  
ATOM   3850  CD1 TRP A 460      24.330  -5.492   0.328  1.00 95.39      A    C  
ATOM   3851  CD2 TRP A 460      24.843  -7.308  -0.909  1.00 96.03      A    C  
ATOM   3852  CE2 TRP A 460      23.505  -6.951  -1.220  1.00 95.48      A    C  
ATOM   3853  CE3 TRP A 460      25.399  -8.418  -1.573  1.00 95.53      A    C  
ATOM   3854  NE1 TRP A 460      23.237  -5.848  -0.446  1.00 94.95      A    N  
ATOM   3855  CZ2 TRP A 460      22.735  -7.675  -2.155  1.00 94.75      A    C  
ATOM   3856  CZ3 TRP A 460      24.633  -9.146  -2.508  1.00 94.20      A    C  
ATOM   3857  CH2 TRP A 460      23.318  -8.778  -2.801  1.00 94.00      A    C  
ATOM   3858  N   LEU A 461      27.863  -3.486  -0.342  1.00 96.58      A    N  
ATOM   3859  CA  LEU A 461      27.715  -2.151  -0.924  1.00 96.60      A    C  
ATOM   3860  C   LEU A 461      28.515  -2.006  -2.226  1.00 96.40      A    C  
ATOM   3861  O   LEU A 461      28.057  -1.329  -3.140  1.00 95.92      A    O  
ATOM   3862  CB  LEU A 461      28.134  -1.072   0.078  1.00 96.67      A    C  
ATOM   3863  CG  LEU A 461      27.200  -0.904   1.300  1.00 96.33      A    C  
ATOM   3864  CD1 LEU A 461      27.738   0.230   2.169  1.00 95.59      A    C  
ATOM   3865  CD2 LEU A 461      25.764  -0.578   0.903  1.00 95.32      A    C  
ATOM   3866  N   SER A 462      29.661  -2.672  -2.352  1.00 96.07      A    N  
ATOM   3867  CA  SER A 462      30.436  -2.694  -3.595  1.00 95.63      A    C  
ATOM   3868  C   SER A 462      29.705  -3.453  -4.710  1.00 95.87      A    C  
ATOM   3869  O   SER A 462      29.673  -2.995  -5.848  1.00 95.03      A    O  
ATOM   3870  CB  SER A 462      31.829  -3.298  -3.366  1.00 94.78      A    C  
ATOM   3871  OG  SER A 462      32.523  -2.567  -2.381  1.00 90.52      A    O  
ATOM   3872  N   ILE A 463      29.043  -4.566  -4.377  1.00 96.08      A    N  
ATOM   3873  CA  ILE A 463      28.161  -5.302  -5.302  1.00 96.15      A    C  
ATOM   3874  C   ILE A 463      26.976  -4.429  -5.729  1.00 96.33      A    C  
ATOM   3875  O   ILE A 463      26.681  -4.316  -6.922  1.00 95.90      A    O  
ATOM   3876  CB  ILE A 463      27.711  -6.634  -4.649  1.00 95.81      A    C  
ATOM   3877  CG1 ILE A 463      28.916  -7.594  -4.507  1.00 94.78      A    C  
ATOM   3878  CG2 ILE A 463      26.590  -7.313  -5.452  1.00 94.69      A    C  
ATOM   3879  CD1 ILE A 463      28.651  -8.829  -3.631  1.00 90.15      A    C  
ATOM   3880  N   CYS A 464      26.320  -3.745  -4.780  1.00 96.53      A    N  
ATOM   3881  CA  CYS A 464      25.233  -2.816  -5.061  1.00 96.72      A    C  
ATOM   3882  C   CYS A 464      25.693  -1.627  -5.923  1.00 96.75      A    C  
ATOM   3883  O   CYS A 464      24.981  -1.218  -6.840  1.00 96.45      A    O  
ATOM   3884  CB  CYS A 464      24.630  -2.314  -3.742  1.00 96.82      A    C  
ATOM   3885  SG  CYS A 464      23.827  -3.669  -2.842  1.00 96.35      A    S  
ATOM   3886  N   ALA A 465      26.882  -1.116  -5.675  1.00 96.47      A    N  
ATOM   3887  CA  ALA A 465      27.473  -0.051  -6.483  1.00 96.47      A    C  
ATOM   3888  C   ALA A 465      27.740  -0.520  -7.920  1.00 96.48      A    C  
ATOM   3889  O   ALA A 465      27.414   0.200  -8.863  1.00 95.81      A    O  
ATOM   3890  CB  ALA A 465      28.750   0.457  -5.797  1.00 96.04      A    C  
ATOM   3891  N   LYS A 466      28.227  -1.754  -8.105  1.00 96.18      A    N  
ATOM   3892  CA  LYS A 466      28.410  -2.331  -9.438  1.00 95.90      A    C  
ATOM   3893  C   LYS A 466      27.084  -2.486 -10.182  1.00 96.22      A    C  
ATOM   3894  O   LYS A 466      27.003  -2.146 -11.359  1.00 95.84      A    O  
ATOM   3895  CB  LYS A 466      29.166  -3.668  -9.350  1.00 95.21      A    C  
ATOM   3896  CG  LYS A 466      29.668  -4.165 -10.720  1.00 92.54      A    C  
ATOM   3897  CD  LYS A 466      30.710  -3.198 -11.284  1.00 89.06      A    C  
ATOM   3898  CE  LYS A 466      31.332  -3.588 -12.611  1.00 85.87      A    C  
ATOM   3899  NZ  LYS A 466      32.303  -2.522 -13.017  1.00 79.95      A    N1+
ATOM   3900  N   HIS A 467      26.042  -2.923  -9.490  1.00 96.42      A    N  
ATOM   3901  CA  HIS A 467      24.690  -2.950 -10.038  1.00 96.61      A    C  
ATOM   3902  C   HIS A 467      24.218  -1.543 -10.433  1.00 96.75      A    C  
ATOM   3903  O   HIS A 467      23.720  -1.357 -11.543  1.00 96.48      A    O  
ATOM   3904  CB  HIS A 467      23.740  -3.601  -9.022  1.00 96.76      A    C  
ATOM   3905  CG  HIS A 467      22.305  -3.602  -9.477  1.00 96.44      A    C  
ATOM   3906  CD2 HIS A 467      21.309  -2.749  -9.059  1.00 87.14      A    C  
ATOM   3907  ND1 HIS A 467      21.740  -4.440 -10.411  1.00 85.02      A    N  
ATOM   3908  CE1 HIS A 467      20.448  -4.107 -10.544  1.00 89.89      A    C  
ATOM   3909  NE2 HIS A 467      20.150  -3.084  -9.744  1.00 91.41      A    N  
ATOM   3910  N   GLY A 468      24.426  -0.555  -9.576  1.00 97.07      A    N  
ATOM   3911  CA  GLY A 468      24.092   0.838  -9.840  1.00 97.15      A    C  
ATOM   3912  C   GLY A 468      24.838   1.428 -11.042  1.00 97.20      A    C  
ATOM   3913  O   GLY A 468      24.219   2.081 -11.883  1.00 96.64      A    O  
ATOM   3914  N   GLU A 469      26.123   1.137 -11.169  1.00 96.88      A    N  
ATOM   3915  CA  GLU A 469      26.952   1.531 -12.320  1.00 96.55      A    C  
ATOM   3916  C   GLU A 469      26.419   0.930 -13.634  1.00 96.74      A    C  
ATOM   3917  O   GLU A 469      26.193   1.640 -14.611  1.00 95.90      A    O  
ATOM   3918  CB  GLU A 469      28.402   1.067 -12.076  1.00 95.13      A    C  
ATOM   3919  CG  GLU A 469      29.408   1.517 -13.158  1.00 90.28      A    C  
ATOM   3920  CD  GLU A 469      30.601   0.555 -13.258  1.00 89.35      A    C  
ATOM   3921  OE1 GLU A 469      30.948   0.133 -14.384  1.00 82.60      A    O  
ATOM   3922  OE2 GLU A 469      31.149   0.127 -12.223  1.00 85.09      A    O1-
ATOM   3923  N   GLN A 470      26.181  -0.389 -13.640  1.00 96.73      A    N  
ATOM   3924  CA  GLN A 470      25.687  -1.103 -14.823  1.00 96.65      A    C  
ATOM   3925  C   GLN A 470      24.279  -0.647 -15.218  1.00 97.04      A    C  
ATOM   3926  O   GLN A 470      23.995  -0.478 -16.405  1.00 96.60      A    O  
ATOM   3927  CB  GLN A 470      25.687  -2.614 -14.538  1.00 96.14      A    C  
ATOM   3928  CG  GLN A 470      27.097  -3.226 -14.550  1.00 95.06      A    C  
ATOM   3929  CD  GLN A 470      27.087  -4.726 -14.257  1.00 94.67      A    C  
ATOM   3930  NE2 GLN A 470      28.178  -5.411 -14.515  1.00 90.28      A    N  
ATOM   3931  OE1 GLN A 470      26.110  -5.317 -13.813  1.00 91.42      A    O  
ATOM   3932  N   ARG A 471      23.412  -0.399 -14.233  1.00 97.37      A    N  
ATOM   3933  CA  ARG A 471      22.069   0.147 -14.452  1.00 97.54      A    C  
ATOM   3934  C   ARG A 471      22.147   1.547 -15.045  1.00 97.74      A    C  
ATOM   3935  O   ARG A 471      21.539   1.793 -16.086  1.00 97.37      A    O  
ATOM   3936  CB  ARG A 471      21.281   0.104 -13.138  1.00 97.00      A    C  
ATOM   3937  CG  ARG A 471      19.828   0.506 -13.393  1.00 90.70      A    C  
ATOM   3938  CD  ARG A 471      18.984   0.455 -12.120  1.00 87.88      A    C  
ATOM   3939  NE  ARG A 471      17.620   0.890 -12.435  1.00 84.80      A    N  
ATOM   3940  CZ  ARG A 471      16.624   0.128 -12.861  1.00 85.32      A    C  
ATOM   3941  NH1 ARG A 471      16.690  -1.174 -12.845  1.00 72.35      A    N1+
ATOM   3942  NH2 ARG A 471      15.557   0.686 -13.328  1.00 78.16      A    N  
ATOM   3943  N   ARG A 472      22.954   2.431 -14.459  1.00 97.35      A    N  
ATOM   3944  CA  ARG A 472      23.131   3.806 -14.936  1.00 97.20      A    C  
ATOM   3945  C   ARG A 472      23.656   3.858 -16.368  1.00 97.44      A    C  
ATOM   3946  O   ARG A 472      23.187   4.679 -17.137  1.00 96.90      A    O  
ATOM   3947  CB  ARG A 472      24.045   4.573 -13.983  1.00 96.65      A    C  
ATOM   3948  CG  ARG A 472      24.032   6.074 -14.299  1.00 94.19      A    C  
ATOM   3949  CD  ARG A 472      24.852   6.867 -13.268  1.00 90.54      A    C  
ATOM   3950  NE  ARG A 472      24.698   8.308 -13.463  1.00 85.70      A    N  
ATOM   3951  CZ  ARG A 472      25.362   9.079 -14.321  1.00 83.54      A    C  
ATOM   3952  NH1 ARG A 472      26.333   8.615 -15.047  1.00 71.81      A    N1+
ATOM   3953  NH2 ARG A 472      25.029  10.318 -14.450  1.00 76.92      A    N  
ATOM   3954  N   LYS A 473      24.566   2.966 -16.767  1.00 97.33      A    N  
ATOM   3955  CA  LYS A 473      25.020   2.873 -18.168  1.00 97.10      A    C  
ATOM   3956  C   LYS A 473      23.866   2.625 -19.146  1.00 97.43      A    C  
ATOM   3957  O   LYS A 473      23.799   3.269 -20.183  1.00 96.91      A    O  
ATOM   3958  CB  LYS A 473      26.076   1.767 -18.315  1.00 96.15      A    C  
ATOM   3959  CG  LYS A 473      27.490   2.351 -18.347  1.00 87.68      A    C  
ATOM   3960  CD  LYS A 473      28.527   1.234 -18.468  1.00 81.68      A    C  
ATOM   3961  CE  LYS A 473      29.929   1.834 -18.574  1.00 68.85      A    C  
ATOM   3962  NZ  LYS A 473      30.966   0.798 -18.360  1.00 60.24      A    N1+
ATOM   3963  N   GLN A 474      22.956   1.721 -18.802  1.00 97.97      A    N  
ATOM   3964  CA  GLN A 474      21.780   1.427 -19.633  1.00 98.02      A    C  
ATOM   3965  C   GLN A 474      20.757   2.574 -19.605  1.00 98.14      A    C  
ATOM   3966  O   GLN A 474      20.189   2.911 -20.634  1.00 97.72      A    O  
ATOM   3967  CB  GLN A 474      21.131   0.113 -19.180  1.00 97.65      A    C  
ATOM   3968  CG  GLN A 474      22.032  -1.112 -19.396  1.00 95.64      A    C  
ATOM   3969  CD  GLN A 474      21.312  -2.410 -19.030  1.00 93.88      A    C  
ATOM   3970  NE2 GLN A 474      21.852  -3.204 -18.141  1.00 81.94      A    N  
ATOM   3971  OE1 GLN A 474      20.245  -2.713 -19.534  1.00 84.14      A    O  
ATOM   3972  N   GLU A 475      20.569   3.211 -18.455  1.00 98.16      A    N  
ATOM   3973  CA  GLU A 475      19.718   4.396 -18.300  1.00 98.14      A    C  
ATOM   3974  C   GLU A 475      20.240   5.560 -19.160  1.00 98.21      A    C  
ATOM   3975  O   GLU A 475      19.456   6.186 -19.875  1.00 97.84      A    O  
ATOM   3976  CB  GLU A 475      19.650   4.803 -16.818  1.00 97.75      A    C  
ATOM   3977  CG  GLU A 475      18.782   3.839 -15.999  1.00 95.98      A    C  
ATOM   3978  CD  GLU A 475      18.871   4.010 -14.476  1.00 96.18      A    C  
ATOM   3979  OE1 GLU A 475      17.970   3.457 -13.783  1.00 90.96      A    O  
ATOM   3980  OE2 GLU A 475      19.840   4.620 -13.979  1.00 92.47      A    O1-
ATOM   3981  N   GLN A 476      21.555   5.799 -19.174  1.00 98.07      A    N  
ATOM   3982  CA  GLN A 476      22.166   6.837 -20.013  1.00 98.03      A    C  
ATOM   3983  C   GLN A 476      22.042   6.529 -21.512  1.00 98.16      A    C  
ATOM   3984  O   GLN A 476      21.755   7.434 -22.288  1.00 97.46      A    O  
ATOM   3985  CB  GLN A 476      23.642   7.026 -19.622  1.00 97.39      A    C  
ATOM   3986  CG  GLN A 476      23.833   7.664 -18.238  1.00 95.50      A    C  
ATOM   3987  CD  GLN A 476      23.142   9.010 -18.106  1.00 95.58      A    C  
ATOM   3988  NE2 GLN A 476      22.309   9.201 -17.111  1.00 87.90      A    N  
ATOM   3989  OE1 GLN A 476      23.333   9.902 -18.910  1.00 88.13      A    O  
ATOM   3990  N   ALA A 477      22.186   5.273 -21.928  1.00 98.05      A    N  
ATOM   3991  CA  ALA A 477      21.970   4.885 -23.318  1.00 98.04      A    C  
ATOM   3992  C   ALA A 477      20.514   5.124 -23.754  1.00 98.12      A    C  
ATOM   3993  O   ALA A 477      20.274   5.674 -24.835  1.00 97.48      A    O  
ATOM   3994  CB  ALA A 477      22.388   3.423 -23.493  1.00 97.55      A    C  
ATOM   3995  N   LEU A 478      19.541   4.781 -22.902  1.00 98.14      A    N  
ATOM   3996  CA  LEU A 478      18.129   5.065 -23.142  1.00 98.20      A    C  
ATOM   3997  C   LEU A 478      17.862   6.575 -23.185  1.00 98.22      A    C  
ATOM   3998  O   LEU A 478      17.159   7.045 -24.077  1.00 97.90      A    O  
ATOM   3999  CB  LEU A 478      17.289   4.364 -22.063  1.00 98.02      A    C  
ATOM   4000  CG  LEU A 478      15.771   4.612 -22.173  1.00 97.41      A    C  
ATOM   4001  CD1 LEU A 478      15.189   4.098 -23.494  1.00 95.78      A    C  
ATOM   4002  CD2 LEU A 478      15.051   3.902 -21.029  1.00 95.62      A    C  
ATOM   4003  N   ALA A 479      18.444   7.345 -22.276  1.00 98.27      A    N  
ATOM   4004  CA  ALA A 479      18.301   8.795 -22.226  1.00 98.21      A    C  
ATOM   4005  C   ALA A 479      18.840   9.470 -23.498  1.00 98.38      A    C  
ATOM   4006  O   ALA A 479      18.185  10.356 -24.049  1.00 97.80      A    O  
ATOM   4007  CB  ALA A 479      19.015   9.304 -20.971  1.00 97.91      A    C  
ATOM   4008  N   GLN A 480      19.976   9.007 -24.005  1.00 98.27      A    N  
ATOM   4009  CA  GLN A 480      20.534   9.485 -25.278  1.00 98.24      A    C  
ATOM   4010  C   GLN A 480      19.621   9.158 -26.473  1.00 98.22      A    C  
ATOM   4011  O   GLN A 480      19.461   9.990 -27.365  1.00 97.50      A    O  
ATOM   4012  CB  GLN A 480      21.911   8.845 -25.519  1.00 97.82      A    C  
ATOM   4013  CG  GLN A 480      23.021   9.462 -24.668  1.00 96.58      A    C  
ATOM   4014  CD  GLN A 480      24.380   8.803 -24.940  1.00 95.93      A    C  
ATOM   4015  NE2 GLN A 480      25.460   9.547 -24.866  1.00 89.01      A    N  
ATOM   4016  OE1 GLN A 480      24.501   7.628 -25.230  1.00 90.57      A    O  
ATOM   4017  N   GLU A 481      19.025   7.975 -26.491  1.00 97.99      A    N  
ATOM   4018  CA  GLU A 481      18.076   7.564 -27.523  1.00 97.60      A    C  
ATOM   4019  C   GLU A 481      16.830   8.465 -27.520  1.00 97.87      A    C  
ATOM   4020  O   GLU A 481      16.465   9.009 -28.561  1.00 97.02      A    O  
ATOM   4021  CB  GLU A 481      17.713   6.074 -27.312  1.00 96.63      A    C  
ATOM   4022  CG  GLU A 481      16.876   5.458 -28.449  1.00 87.69      A    C  
ATOM   4023  CD  GLU A 481      16.459   3.992 -28.145  1.00 88.45      A    C  
ATOM   4024  OE1 GLU A 481      15.456   3.506 -28.703  1.00 81.92      A    O  
ATOM   4025  OE2 GLU A 481      17.085   3.306 -27.307  1.00 85.41      A    O1-
ATOM   4026  N   ILE A 482      16.257   8.697 -26.342  1.00 98.03      A    N  
ATOM   4027  CA  ILE A 482      15.098   9.575 -26.148  1.00 98.11      A    C  
ATOM   4028  C   ILE A 482      15.422  11.003 -26.597  1.00 98.18      A    C  
ATOM   4029  O   ILE A 482      14.678  11.583 -27.384  1.00 97.52      A    O  
ATOM   4030  CB  ILE A 482      14.648   9.531 -24.673  1.00 97.96      A    C  
ATOM   4031  CG1 ILE A 482      14.053   8.147 -24.337  1.00 97.24      A    C  
ATOM   4032  CG2 ILE A 482      13.621  10.635 -24.367  1.00 97.11      A    C  
ATOM   4033  CD1 ILE A 482      13.819   7.911 -22.839  1.00 95.72      A    C  
ATOM   4034  N   PHE A 483      16.553  11.555 -26.157  1.00 98.28      A    N  
ATOM   4035  CA  PHE A 483      16.951  12.920 -26.504  1.00 98.32      A    C  
ATOM   4036  C   PHE A 483      17.097  13.102 -28.023  1.00 98.16      A    C  
ATOM   4037  O   PHE A 483      16.563  14.061 -28.571  1.00 97.59      A    O  
ATOM   4038  CB  PHE A 483      18.257  13.273 -25.793  1.00 98.18      A    C  
ATOM   4039  CG  PHE A 483      18.640  14.734 -25.924  1.00 98.24      A    C  
ATOM   4040  CD1 PHE A 483      19.287  15.203 -27.079  1.00 97.54      A    C  
ATOM   4041  CD2 PHE A 483      18.338  15.642 -24.894  1.00 97.50      A    C  
ATOM   4042  CE1 PHE A 483      19.626  16.556 -27.207  1.00 97.01      A    C  
ATOM   4043  CE2 PHE A 483      18.675  16.989 -25.006  1.00 96.93      A    C  
ATOM   4044  CZ  PHE A 483      19.319  17.457 -26.167  1.00 97.21      A    C  
ATOM   4045  N   LYS A 484      17.745  12.161 -28.709  1.00 97.85      A    N  
ATOM   4046  CA  LYS A 484      17.896  12.235 -30.172  1.00 97.53      A    C  
ATOM   4047  C   LYS A 484      16.584  12.058 -30.930  1.00 97.54      A    C  
ATOM   4048  O   LYS A 484      16.461  12.608 -32.021  1.00 96.42      A    O  
ATOM   4049  CB  LYS A 484      18.907  11.198 -30.665  1.00 96.63      A    C  
ATOM   4050  CG  LYS A 484      20.333  11.698 -30.448  1.00 90.34      A    C  
ATOM   4051  CD  LYS A 484      21.307  10.870 -31.297  1.00 84.33      A    C  
ATOM   4052  CE  LYS A 484      22.685  11.492 -31.174  1.00 78.17      A    C  
ATOM   4053  NZ  LYS A 484      23.657  10.800 -32.030  1.00 68.39      A    N1+
ATOM   4054  N   MET A 485      15.641  11.307 -30.400  1.00 97.77      A    N  
ATOM   4055  CA  MET A 485      14.310  11.207 -30.995  1.00 97.37      A    C  
ATOM   4056  C   MET A 485      13.533  12.515 -30.876  1.00 97.58      A    C  
ATOM   4057  O   MET A 485      12.910  12.927 -31.853  1.00 96.29      A    O  
ATOM   4058  CB  MET A 485      13.511  10.062 -30.363  1.00 96.22      A    C  
ATOM   4059  CG  MET A 485      13.727   8.758 -31.115  1.00 82.92      A    C  
ATOM   4060  SD  MET A 485      12.621   7.400 -30.643  1.00 76.59      A    S  
ATOM   4061  CE  MET A 485      11.011   8.094 -31.094  1.00 65.30      A    C  
ATOM   4062  N   MET A 486      13.614  13.181 -29.732  1.00 97.67      A    N  
ATOM   4063  CA  MET A 486      12.906  14.444 -29.505  1.00 97.46      A    C  
ATOM   4064  C   MET A 486      13.618  15.641 -30.161  1.00 97.66      A    C  
ATOM   4065  O   MET A 486      12.963  16.498 -30.750  1.00 96.48      A    O  
ATOM   4066  CB  MET A 486      12.720  14.691 -28.005  1.00 96.38      A    C  
ATOM   4067  CG  MET A 486      11.823  13.625 -27.354  1.00 92.53      A    C  
ATOM   4068  SD  MET A 486      11.260  13.989 -25.664  1.00 92.62      A    S  
ATOM   4069  CE  MET A 486      12.831  14.284 -24.823  1.00 83.52      A    C  
ATOM   4070  N   TYR A 487      14.938  15.659 -30.086  1.00 97.75      A    N  
ATOM   4071  CA  TYR A 487      15.765  16.786 -30.530  1.00 97.64      A    C  
ATOM   4072  C   TYR A 487      16.909  16.320 -31.444  1.00 97.67      A    C  
ATOM   4073  O   TYR A 487      18.081  16.353 -31.059  1.00 96.07      A    O  
ATOM   4074  CB  TYR A 487      16.292  17.547 -29.314  1.00 97.22      A    C  
ATOM   4075  CG  TYR A 487      15.258  17.852 -28.256  1.00 97.41      A    C  
ATOM   4076  CD1 TYR A 487      14.208  18.765 -28.494  1.00 96.26      A    C  
ATOM   4077  CD2 TYR A 487      15.334  17.198 -27.014  1.00 96.36      A    C  
ATOM   4078  CE1 TYR A 487      13.253  19.018 -27.510  1.00 95.70      A    C  
ATOM   4079  CE2 TYR A 487      14.382  17.447 -26.021  1.00 95.97      A    C  
ATOM   4080  CZ  TYR A 487      13.343  18.354 -26.267  1.00 96.28      A    C  
ATOM   4081  OH  TYR A 487      12.418  18.581 -25.288  1.00 95.14      A    O  
ATOM   4082  N   PRO A 488      16.618  15.888 -32.683  1.00 97.54      A    N  
ATOM   4083  CA  PRO A 488      17.634  15.293 -33.558  1.00 97.14      A    C  
ATOM   4084  C   PRO A 488      18.770  16.241 -33.951  1.00 96.78      A    C  
ATOM   4085  O   PRO A 488      19.848  15.772 -34.324  1.00 92.41      A    O  
ATOM   4086  CB  PRO A 488      16.853  14.801 -34.784  1.00 96.28      A    C  
ATOM   4087  CG  PRO A 488      15.577  15.636 -34.776  1.00 93.83      A    C  
ATOM   4088  CD  PRO A 488      15.304  15.844 -33.289  1.00 96.75      A    C  
ATOM   4089  N   ASN A 489      18.539  17.550 -33.879  1.00 96.56      A    N  
ATOM   4090  CA  ASN A 489      19.472  18.600 -34.314  1.00 96.01      A    C  
ATOM   4091  C   ASN A 489      19.973  19.492 -33.167  1.00 95.56      A    C  
ATOM   4092  O   ASN A 489      20.648  20.481 -33.433  1.00 91.09      A    O  
ATOM   4093  CB  ASN A 489      18.803  19.445 -35.409  1.00 94.51      A    C  
ATOM   4094  CG  ASN A 489      18.408  18.659 -36.642  1.00 91.03      A    C  
ATOM   4095  ND2 ASN A 489      17.303  19.023 -37.255  1.00 79.35      A    N  
ATOM   4096  OD1 ASN A 489      19.065  17.742 -37.102  1.00 80.32      A    O  
ATOM   4097  N   GLU A 490      19.659  19.181 -31.929  1.00 96.68      A    N  
ATOM   4098  CA  GLU A 490      20.033  19.988 -30.773  1.00 96.14      A    C  
ATOM   4099  C   GLU A 490      20.984  19.223 -29.852  1.00 96.47      A    C  
ATOM   4100  O   GLU A 490      20.856  18.012 -29.652  1.00 93.67      A    O  
ATOM   4101  CB  GLU A 490      18.801  20.505 -30.020  1.00 94.10      A    C  
ATOM   4102  CG  GLU A 490      17.920  21.418 -30.890  1.00 90.09      A    C  
ATOM   4103  CD  GLU A 490      16.899  22.262 -30.105  1.00 86.69      A    C  
ATOM   4104  OE1 GLU A 490      15.859  22.606 -30.695  1.00 77.82      A    O  
ATOM   4105  OE2 GLU A 490      17.177  22.578 -28.929  1.00 77.77      A    O1-
ATOM   4106  N   ASP A 491      21.936  19.948 -29.268  1.00 95.92      A    N  
ATOM   4107  CA  ASP A 491      22.873  19.411 -28.282  1.00 95.51      A    C  
ATOM   4108  C   ASP A 491      22.486  19.808 -26.851  1.00 96.28      A    C  
ATOM   4109  O   ASP A 491      22.967  19.219 -25.889  1.00 93.70      A    O  
ATOM   4110  CB  ASP A 491      24.303  19.883 -28.599  1.00 92.51      A    C  
ATOM   4111  CG  ASP A 491      24.900  19.266 -29.864  1.00 85.30      A    C  
ATOM   4112  OD1 ASP A 491      24.626  18.081 -30.150  1.00 75.95      A    O  
ATOM   4113  OD2 ASP A 491      25.713  19.967 -30.518  1.00 77.26      A    O1-
ATOM   4114  N   SER A 492      21.630  20.817 -26.694  1.00 96.23      A    N  
ATOM   4115  CA  SER A 492      21.184  21.283 -25.386  1.00 96.13      A    C  
ATOM   4116  C   SER A 492      19.815  21.939 -25.475  1.00 96.34      A    C  
ATOM   4117  O   SER A 492      19.572  22.760 -26.354  1.00 94.63      A    O  
ATOM   4118  CB  SER A 492      22.197  22.280 -24.813  1.00 93.97      A    C  
ATOM   4119  OG  SER A 492      21.887  22.597 -23.466  1.00 82.81      A    O  
ATOM   4120  N   VAL A 493      18.947  21.616 -24.519  1.00 96.38      A    N  
ATOM   4121  CA  VAL A 493      17.612  22.203 -24.374  1.00 96.59      A    C  
ATOM   4122  C   VAL A 493      17.361  22.597 -22.920  1.00 96.76      A    C  
ATOM   4123  O   VAL A 493      17.987  22.033 -22.014  1.00 95.89      A    O  
ATOM   4124  CB  VAL A 493      16.502  21.254 -24.884  1.00 95.50      A    C  
ATOM   4125  CG1 VAL A 493      16.660  20.954 -26.373  1.00 89.71      A    C  
ATOM   4126  CG2 VAL A 493      16.454  19.930 -24.116  1.00 88.60      A    C  
ATOM   4127  N   PRO A 494      16.466  23.559 -22.658  1.00 95.79      A    N  
ATOM   4128  CA  PRO A 494      16.043  23.832 -21.290  1.00 95.63      A    C  
ATOM   4129  C   PRO A 494      15.472  22.587 -20.606  1.00 96.06      A    C  
ATOM   4130  O   PRO A 494      14.725  21.821 -21.211  1.00 95.50      A    O  
ATOM   4131  CB  PRO A 494      14.995  24.947 -21.401  1.00 94.63      A    C  
ATOM   4132  CG  PRO A 494      15.319  25.619 -22.728  1.00 92.85      A    C  
ATOM   4133  CD  PRO A 494      15.809  24.449 -23.583  1.00 94.47      A    C  
ATOM   4134  N   PHE A 495      15.785  22.400 -19.335  1.00 95.96      A    N  
ATOM   4135  CA  PHE A 495      15.297  21.253 -18.564  1.00 95.98      A    C  
ATOM   4136  C   PHE A 495      13.767  21.186 -18.538  1.00 95.73      A    C  
ATOM   4137  O   PHE A 495      13.195  20.119 -18.746  1.00 95.13      A    O  
ATOM   4138  CB  PHE A 495      15.859  21.333 -17.144  1.00 95.86      A    C  
ATOM   4139  CG  PHE A 495      15.384  20.224 -16.232  1.00 96.01      A    C  
ATOM   4140  CD1 PHE A 495      14.307  20.436 -15.351  1.00 94.96      A    C  
ATOM   4141  CD2 PHE A 495      16.004  18.968 -16.270  1.00 95.03      A    C  
ATOM   4142  CE1 PHE A 495      13.867  19.402 -14.506  1.00 94.34      A    C  
ATOM   4143  CE2 PHE A 495      15.569  17.931 -15.425  1.00 94.30      A    C  
ATOM   4144  CZ  PHE A 495      14.501  18.152 -14.545  1.00 94.81      A    C  
ATOM   4145  N   LEU A 496      13.104  22.324 -18.339  1.00 94.63      A    N  
ATOM   4146  CA  LEU A 496      11.645  22.415 -18.377  1.00 93.72      A    C  
ATOM   4147  C   LEU A 496      11.067  21.935 -19.701  1.00 93.61      A    C  
ATOM   4148  O   LEU A 496      10.113  21.171 -19.695  1.00 92.40      A    O  
ATOM   4149  CB  LEU A 496      11.217  23.872 -18.119  1.00 92.21      A    C  
ATOM   4150  CG  LEU A 496      11.073  24.204 -16.632  1.00 87.23      A    C  
ATOM   4151  CD1 LEU A 496      10.870  25.712 -16.461  1.00 83.57      A    C  
ATOM   4152  CD2 LEU A 496       9.861  23.501 -16.021  1.00 83.45      A    C  
ATOM   4153  N   LYS A 497      11.677  22.319 -20.830  1.00 93.82      A    N  
ATOM   4154  CA  LYS A 497      11.271  21.877 -22.167  1.00 93.67      A    C  
ATOM   4155  C   LYS A 497      11.458  20.368 -22.321  1.00 93.96      A    C  
ATOM   4156  O   LYS A 497      10.535  19.685 -22.742  1.00 93.22      A    O  
ATOM   4157  CB  LYS A 497      12.048  22.669 -23.229  1.00 93.06      A    C  
ATOM   4158  CG  LYS A 497      11.574  22.312 -24.650  1.00 91.33      A    C  
ATOM   4159  CD  LYS A 497      12.280  23.164 -25.710  1.00 87.92      A    C  
ATOM   4160  CE  LYS A 497      11.799  22.729 -27.101  1.00 84.12      A    C  
ATOM   4161  NZ  LYS A 497      12.470  23.482 -28.168  1.00 79.15      A    N1+
ATOM   4162  N   PHE A 498      12.604  19.841 -21.888  1.00 95.51      A    N  
ATOM   4163  CA  PHE A 498      12.870  18.404 -21.948  1.00 95.82      A    C  
ATOM   4164  C   PHE A 498      11.832  17.583 -21.184  1.00 95.40      A    C  
ATOM   4165  O   PHE A 498      11.309  16.603 -21.714  1.00 94.95      A    O  
ATOM   4166  CB  PHE A 498      14.283  18.120 -21.414  1.00 96.43      A    C  
ATOM   4167  CG  PHE A 498      14.637  16.650 -21.403  1.00 96.98      A    C  
ATOM   4168  CD1 PHE A 498      14.476  15.878 -20.234  1.00 96.36      A    C  
ATOM   4169  CD2 PHE A 498      15.091  16.028 -22.576  1.00 96.49      A    C  
ATOM   4170  CE1 PHE A 498      14.759  14.503 -20.241  1.00 96.43      A    C  
ATOM   4171  CE2 PHE A 498      15.378  14.654 -22.587  1.00 96.50      A    C  
ATOM   4172  CZ  PHE A 498      15.212  13.892 -21.424  1.00 97.03      A    C  
ATOM   4173  N   VAL A 499      11.511  17.962 -19.945  1.00 94.97      A    N  
ATOM   4174  CA  VAL A 499      10.555  17.198 -19.125  1.00 94.20      A    C  
ATOM   4175  C   VAL A 499       9.124  17.348 -19.635  1.00 93.68      A    C  
ATOM   4176  O   VAL A 499       8.378  16.367 -19.646  1.00 92.44      A    O  
ATOM   4177  CB  VAL A 499      10.661  17.574 -17.631  1.00 93.44      A    C  
ATOM   4178  CG1 VAL A 499       9.749  16.686 -16.783  1.00 88.30      A    C  
ATOM   4179  CG2 VAL A 499      12.082  17.358 -17.088  1.00 87.76      A    C  
ATOM   4180  N   HIS A 500       8.749  18.544 -20.110  1.00 93.22      A    N  
ATOM   4181  CA  HIS A 500       7.453  18.796 -20.741  1.00 92.03      A    C  
ATOM   4182  C   HIS A 500       7.274  17.938 -21.995  1.00 92.07      A    C  
ATOM   4183  O   HIS A 500       6.314  17.172 -22.093  1.00 91.09      A    O  
ATOM   4184  CB  HIS A 500       7.356  20.295 -21.068  1.00 90.69      A    C  
ATOM   4185  CG  HIS A 500       6.171  20.637 -21.922  1.00 88.85      A    C  
ATOM   4186  CD2 HIS A 500       4.910  20.986 -21.493  1.00 78.16      A    C  
ATOM   4187  ND1 HIS A 500       6.134  20.628 -23.301  1.00 78.49      A    N  
ATOM   4188  CE1 HIS A 500       4.890  20.961 -23.686  1.00 79.98      A    C  
ATOM   4189  NE2 HIS A 500       4.127  21.188 -22.622  1.00 81.60      A    N  
ATOM   4190  N   ASP A 501       8.226  17.998 -22.921  1.00 93.52      A    N  
ATOM   4191  CA  ASP A 501       8.153  17.285 -24.193  1.00 93.57      A    C  
ATOM   4192  C   ASP A 501       8.193  15.769 -23.984  1.00 93.82      A    C  
ATOM   4193  O   ASP A 501       7.445  15.036 -24.623  1.00 92.75      A    O  
ATOM   4194  CB  ASP A 501       9.293  17.740 -25.116  1.00 93.14      A    C  
ATOM   4195  CG  ASP A 501       9.202  19.200 -25.596  1.00 92.56      A    C  
ATOM   4196  OD1 ASP A 501       8.175  19.864 -25.340  1.00 90.17      A    O  
ATOM   4197  OD2 ASP A 501      10.175  19.657 -26.239  1.00 90.17      A    O1-
ATOM   4198  N   LEU A 502       9.012  15.286 -23.046  1.00 94.79      A    N  
ATOM   4199  CA  LEU A 502       9.052  13.868 -22.687  1.00 94.77      A    C  
ATOM   4200  C   LEU A 502       7.722  13.378 -22.098  1.00 94.22      A    C  
ATOM   4201  O   LEU A 502       7.262  12.289 -22.447  1.00 93.23      A    O  
ATOM   4202  CB  LEU A 502      10.211  13.632 -21.701  1.00 95.01      A    C  
ATOM   4203  CG  LEU A 502      10.359  12.171 -21.235  1.00 94.84      A    C  
ATOM   4204  CD1 LEU A 502      10.594  11.203 -22.385  1.00 92.83      A    C  
ATOM   4205  CD2 LEU A 502      11.550  12.056 -20.286  1.00 92.39      A    C  
ATOM   4206  N   SER A 503       7.097  14.162 -21.223  1.00 93.10      A    N  
ATOM   4207  CA  SER A 503       5.827  13.788 -20.590  1.00 91.57      A    C  
ATOM   4208  C   SER A 503       4.673  13.717 -21.593  1.00 91.44      A    C  
ATOM   4209  O   SER A 503       3.793  12.876 -21.439  1.00 89.05      A    O  
ATOM   4210  CB  SER A 503       5.461  14.763 -19.466  1.00 89.38      A    C  
ATOM   4211  OG  SER A 503       6.451  14.714 -18.439  1.00 75.88      A    O  
ATOM   4212  N   ASN A 504       4.720  14.531 -22.639  1.00 91.92      A    N  
ATOM   4213  CA  ASN A 504       3.710  14.587 -23.694  1.00 91.29      A    C  
ATOM   4214  C   ASN A 504       4.051  13.709 -24.911  1.00 92.39      A    C  
ATOM   4215  O   ASN A 504       3.253  13.607 -25.846  1.00 90.44      A    O  
ATOM   4216  CB  ASN A 504       3.514  16.061 -24.075  1.00 88.70      A    C  
ATOM   4217  CG  ASN A 504       2.886  16.862 -22.932  1.00 85.73      A    C  
ATOM   4218  ND2 ASN A 504       3.282  18.098 -22.766  1.00 75.84      A    N  
ATOM   4219  OD1 ASN A 504       2.044  16.387 -22.206  1.00 77.45      A    O  
ATOM   4220  N   HIS A 505       5.227  13.065 -24.926  1.00 94.58      A    N  
ATOM   4221  CA  HIS A 505       5.633  12.235 -26.048  1.00 95.54      A    C  
ATOM   4222  C   HIS A 505       4.812  10.934 -26.110  1.00 95.69      A    C  
ATOM   4223  O   HIS A 505       4.674  10.239 -25.101  1.00 94.79      A    O  
ATOM   4224  CB  HIS A 505       7.139  11.956 -25.986  1.00 95.96      A    C  
ATOM   4225  CG  HIS A 505       7.670  11.448 -27.300  1.00 96.20      A    C  
ATOM   4226  CD2 HIS A 505       8.159  12.200 -28.338  1.00 89.72      A    C  
ATOM   4227  ND1 HIS A 505       7.681  10.140 -27.737  1.00 88.44      A    N  
ATOM   4228  CE1 HIS A 505       8.155  10.114 -28.993  1.00 91.20      A    C  
ATOM   4229  NE2 HIS A 505       8.459  11.347 -29.394  1.00 92.42      A    N  
ATOM   4230  N   PRO A 506       4.308  10.533 -27.293  1.00 96.98      A    N  
ATOM   4231  CA  PRO A 506       3.473   9.331 -27.421  1.00 96.89      A    C  
ATOM   4232  C   PRO A 506       4.167   8.035 -26.988  1.00 96.75      A    C  
ATOM   4233  O   PRO A 506       3.504   7.118 -26.509  1.00 94.56      A    O  
ATOM   4234  CB  PRO A 506       3.064   9.291 -28.901  1.00 95.98      A    C  
ATOM   4235  CG  PRO A 506       4.126  10.137 -29.607  1.00 92.77      A    C  
ATOM   4236  CD  PRO A 506       4.457  11.197 -28.568  1.00 95.96      A    C  
ATOM   4237  N   ASP A 507       5.497   7.962 -27.093  1.00 97.05      A    N  
ATOM   4238  CA  ASP A 507       6.273   6.773 -26.727  1.00 97.03      A    C  
ATOM   4239  C   ASP A 507       6.728   6.742 -25.259  1.00 97.21      A    C  
ATOM   4240  O   ASP A 507       7.409   5.791 -24.852  1.00 95.80      A    O  
ATOM   4241  CB  ASP A 507       7.471   6.611 -27.684  1.00 96.22      A    C  
ATOM   4242  CG  ASP A 507       7.065   6.304 -29.129  1.00 94.63      A    C  
ATOM   4243  OD1 ASP A 507       6.026   5.640 -29.331  1.00 89.68      A    O  
ATOM   4244  OD2 ASP A 507       7.841   6.688 -30.033  1.00 89.55      A    O1-
ATOM   4245  N   VAL A 508       6.349   7.719 -24.435  1.00 96.56      A    N  
ATOM   4246  CA  VAL A 508       6.827   7.822 -23.044  1.00 96.19      A    C  
ATOM   4247  C   VAL A 508       6.587   6.536 -22.241  1.00 96.80      A    C  
ATOM   4248  O   VAL A 508       7.507   6.011 -21.619  1.00 96.08      A    O  
ATOM   4249  CB  VAL A 508       6.234   9.060 -22.331  1.00 94.16      A    C  
ATOM   4250  CG1 VAL A 508       4.734   8.955 -22.036  1.00 88.67      A    C  
ATOM   4251  CG2 VAL A 508       6.978   9.340 -21.024  1.00 87.85      A    C  
ATOM   4252  N   HIS A 509       5.403   5.937 -22.361  1.00 96.90      A    N  
ATOM   4253  CA  HIS A 509       5.073   4.688 -21.668  1.00 96.74      A    C  
ATOM   4254  C   HIS A 509       5.891   3.494 -22.165  1.00 97.20      A    C  
ATOM   4255  O   HIS A 509       6.175   2.559 -21.408  1.00 96.16      A    O  
ATOM   4256  CB  HIS A 509       3.583   4.391 -21.830  1.00 95.41      A    C  
ATOM   4257  CG  HIS A 509       2.698   5.346 -21.087  1.00 86.49      A    C  
ATOM   4258  CD2 HIS A 509       1.516   5.895 -21.523  1.00 72.10      A    C  
ATOM   4259  ND1 HIS A 509       2.904   5.825 -19.811  1.00 71.80      A    N  
ATOM   4260  CE1 HIS A 509       1.890   6.642 -19.499  1.00 67.89      A    C  
ATOM   4261  NE2 HIS A 509       1.019   6.695 -20.505  1.00 69.50      A    N  
ATOM   4262  N   THR A 510       6.295   3.498 -23.438  1.00 97.80      A    N  
ATOM   4263  CA  THR A 510       7.150   2.453 -24.007  1.00 97.89      A    C  
ATOM   4264  C   THR A 510       8.568   2.562 -23.450  1.00 98.07      A    C  
ATOM   4265  O   THR A 510       9.161   1.547 -23.071  1.00 97.30      A    O  
ATOM   4266  CB  THR A 510       7.166   2.523 -25.540  1.00 97.09      A    C  
ATOM   4267  CG2 THR A 510       7.960   1.387 -26.167  1.00 84.21      A    C  
ATOM   4268  OG1 THR A 510       5.843   2.410 -26.016  1.00 86.87      A    O  
ATOM   4269  N   TRP A 511       9.088   3.778 -23.328  1.00 98.10      A    N  
ATOM   4270  CA  TRP A 511      10.392   4.041 -22.723  1.00 98.20      A    C  
ATOM   4271  C   TRP A 511      10.410   3.729 -21.225  1.00 98.19      A    C  
ATOM   4272  O   TRP A 511      11.326   3.051 -20.766  1.00 97.72      A    O  
ATOM   4273  CB  TRP A 511      10.803   5.483 -22.993  1.00 98.14      A    C  
ATOM   4274  CG  TRP A 511      10.975   5.844 -24.440  1.00 98.04      A    C  
ATOM   4275  CD1 TRP A 511      11.439   5.033 -25.420  1.00 96.92      A    C  
ATOM   4276  CD2 TRP A 511      10.718   7.127 -25.063  1.00 97.54      A    C  
ATOM   4277  CE2 TRP A 511      11.081   7.036 -26.431  1.00 97.14      A    C  
ATOM   4278  CE3 TRP A 511      10.246   8.375 -24.586  1.00 97.11      A    C  
ATOM   4279  NE1 TRP A 511      11.506   5.745 -26.615  1.00 96.61      A    N  
ATOM   4280  CZ2 TRP A 511      10.981   8.142 -27.306  1.00 96.34      A    C  
ATOM   4281  CZ3 TRP A 511      10.140   9.468 -25.462  1.00 95.45      A    C  
ATOM   4282  CH2 TRP A 511      10.510   9.350 -26.805  1.00 95.34      A    C  
ATOM   4283  N   GLU A 512       9.379   4.107 -20.490  1.00 97.91      A    N  
ATOM   4284  CA  GLU A 512       9.239   3.748 -19.075  1.00 97.65      A    C  
ATOM   4285  C   GLU A 512       9.229   2.230 -18.873  1.00 97.73      A    C  
ATOM   4286  O   GLU A 512       9.899   1.708 -17.979  1.00 97.00      A    O  
ATOM   4287  CB  GLU A 512       7.943   4.318 -18.501  1.00 96.66      A    C  
ATOM   4288  CG  GLU A 512       8.030   5.819 -18.229  1.00 90.29      A    C  
ATOM   4289  CD  GLU A 512       6.748   6.359 -17.597  1.00 87.04      A    C  
ATOM   4290  OE1 GLU A 512       6.841   7.433 -16.970  1.00 78.70      A    O  
ATOM   4291  OE2 GLU A 512       5.698   5.687 -17.721  1.00 79.27      A    O1-
ATOM   4292  N   LYS A 513       8.551   1.488 -19.747  1.00 98.29      A    N  
ATOM   4293  CA  LYS A 513       8.531   0.022 -19.706  1.00 98.08      A    C  
ATOM   4294  C   LYS A 513       9.909  -0.576 -19.971  1.00 98.13      A    C  
ATOM   4295  O   LYS A 513      10.318  -1.507 -19.287  1.00 97.30      A    O  
ATOM   4296  CB  LYS A 513       7.490  -0.498 -20.708  1.00 97.54      A    C  
ATOM   4297  CG  LYS A 513       6.617  -1.598 -20.095  1.00 87.45      A    C  
ATOM   4298  CD  LYS A 513       5.541  -2.001 -21.096  1.00 81.03      A    C  
ATOM   4299  CE  LYS A 513       4.555  -2.952 -20.439  1.00 71.00      A    C  
ATOM   4300  NZ  LYS A 513       3.430  -3.267 -21.358  1.00 61.24      A    N1+
ATOM   4301  N   ARG A 514      10.643  -0.041 -20.936  1.00 98.08      A    N  
ATOM   4302  CA  ARG A 514      12.045  -0.430 -21.194  1.00 97.80      A    C  
ATOM   4303  C   ARG A 514      12.919  -0.137 -19.978  1.00 97.90      A    C  
ATOM   4304  O   ARG A 514      13.647  -1.029 -19.547  1.00 97.22      A    O  
ATOM   4305  CB  ARG A 514      12.610   0.285 -22.438  1.00 96.73      A    C  
ATOM   4306  CG  ARG A 514      12.107  -0.326 -23.756  1.00 86.94      A    C  
ATOM   4307  CD  ARG A 514      12.590   0.480 -24.980  1.00 87.34      A    C  
ATOM   4308  NE  ARG A 514      14.049   0.449 -25.157  1.00 83.42      A    N  
ATOM   4309  CZ  ARG A 514      14.744   1.198 -26.027  1.00 84.22      A    C  
ATOM   4310  NH1 ARG A 514      14.169   2.011 -26.855  1.00 74.78      A    N1+
ATOM   4311  NH2 ARG A 514      16.034   1.139 -26.079  1.00 74.01      A    N  
ATOM   4312  N   TRP A 515      12.795   1.057 -19.389  1.00 98.29      A    N  
ATOM   4313  CA  TRP A 515      13.535   1.451 -18.192  1.00 98.21      A    C  
ATOM   4314  C   TRP A 515      13.254   0.538 -16.988  1.00 98.05      A    C  
ATOM   4315  O   TRP A 515      14.190   0.095 -16.319  1.00 97.39      A    O  
ATOM   4316  CB  TRP A 515      13.207   2.908 -17.876  1.00 98.02      A    C  
ATOM   4317  CG  TRP A 515      13.816   3.406 -16.603  1.00 97.91      A    C  
ATOM   4318  CD1 TRP A 515      15.094   3.832 -16.465  1.00 96.99      A    C  
ATOM   4319  CD2 TRP A 515      13.197   3.510 -15.290  1.00 97.64      A    C  
ATOM   4320  CE2 TRP A 515      14.175   4.020 -14.395  1.00 97.16      A    C  
ATOM   4321  CE3 TRP A 515      11.913   3.236 -14.786  1.00 97.04      A    C  
ATOM   4322  NE1 TRP A 515      15.311   4.201 -15.144  1.00 96.74      A    N  
ATOM   4323  CZ2 TRP A 515      13.893   4.242 -13.035  1.00 96.20      A    C  
ATOM   4324  CZ3 TRP A 515      11.631   3.457 -13.432  1.00 95.81      A    C  
ATOM   4325  CH2 TRP A 515      12.611   3.951 -12.568  1.00 95.64      A    C  
ATOM   4326  N   GLN A 516      12.002   0.162 -16.762  1.00 97.97      A    N  
ATOM   4327  CA  GLN A 516      11.620  -0.776 -15.707  1.00 97.43      A    C  
ATOM   4328  C   GLN A 516      12.157  -2.200 -15.942  1.00 97.26      A    C  
ATOM   4329  O   GLN A 516      12.404  -2.920 -14.980  1.00 96.13      A    O  
ATOM   4330  CB  GLN A 516      10.092  -0.838 -15.604  1.00 96.72      A    C  
ATOM   4331  CG  GLN A 516       9.489   0.411 -14.946  1.00 90.47      A    C  
ATOM   4332  CD  GLN A 516       7.954   0.407 -14.944  1.00 87.80      A    C  
ATOM   4333  NE2 GLN A 516       7.334   1.457 -14.455  1.00 75.76      A    N  
ATOM   4334  OE1 GLN A 516       7.295  -0.534 -15.368  1.00 78.11      A    O  
ATOM   4335  N   SER A 517      12.333  -2.591 -17.192  1.00 97.49      A    N  
ATOM   4336  CA  SER A 517      12.816  -3.929 -17.566  1.00 97.10      A    C  
ATOM   4337  C   SER A 517      14.346  -4.076 -17.591  1.00 97.00      A    C  
ATOM   4338  O   SER A 517      14.832  -5.162 -17.900  1.00 95.30      A    O  
ATOM   4339  CB  SER A 517      12.199  -4.370 -18.896  1.00 95.82      A    C  
ATOM   4340  OG  SER A 517      12.692  -3.646 -19.995  1.00 83.44      A    O  
ATOM   4341  N   ILE A 518      15.091  -3.017 -17.268  1.00 97.41      A    N  
ATOM   4342  CA  ILE A 518      16.554  -3.062 -17.223  1.00 97.32      A    C  
ATOM   4343  C   ILE A 518      17.014  -4.131 -16.230  1.00 97.03      A    C  
ATOM   4344  O   ILE A 518      16.623  -4.127 -15.062  1.00 95.68      A    O  
ATOM   4345  CB  ILE A 518      17.142  -1.673 -16.877  1.00 97.08      A    C  
ATOM   4346  CG1 ILE A 518      16.963  -0.703 -18.068  1.00 95.34      A    C  
ATOM   4347  CG2 ILE A 518      18.641  -1.758 -16.498  1.00 94.92      A    C  
ATOM   4348  CD1 ILE A 518      17.294   0.759 -17.756  1.00 93.26      A    C  
ATOM   4349  N   LYS A 519      17.886  -5.025 -16.715  1.00 97.19      A    N  
ATOM   4350  CA  LYS A 519      18.613  -6.008 -15.925  1.00 96.75      A    C  
ATOM   4351  C   LYS A 519      20.110  -5.794 -16.088  1.00 97.05      A    C  
ATOM   4352  O   LYS A 519      20.568  -5.374 -17.145  1.00 95.71      A    O  
ATOM   4353  CB  LYS A 519      18.239  -7.430 -16.335  1.00 95.03      A    C  
ATOM   4354  CG  LYS A 519      16.781  -7.751 -15.977  1.00 88.97      A    C  
ATOM   4355  CD  LYS A 519      16.552  -9.247 -16.126  1.00 79.80      A    C  
ATOM   4356  CE  LYS A 519      15.148  -9.597 -15.665  1.00 72.51      A    C  
ATOM   4357  NZ  LYS A 519      15.023 -11.067 -15.544  1.00 62.44      A    N1+
ATOM   4358  N   THR A 520      20.861  -6.107 -15.028  1.00 96.61      A    N  
ATOM   4359  CA  THR A 520      22.311  -5.942 -15.014  1.00 96.67      A    C  
ATOM   4360  C   THR A 520      23.021  -7.290 -15.044  1.00 96.58      A    C  
ATOM   4361  O   THR A 520      22.495  -8.292 -14.564  1.00 95.34      A    O  
ATOM   4362  CB  THR A 520      22.773  -5.107 -13.818  1.00 95.90      A    C  
ATOM   4363  CG2 THR A 520      22.100  -3.732 -13.788  1.00 90.83      A    C  
ATOM   4364  OG1 THR A 520      22.480  -5.771 -12.613  1.00 91.69      A    O  
ATOM   4365  N   GLU A 521      24.241  -7.317 -15.555  1.00 95.96      A    N  
ATOM   4366  CA  GLU A 521      25.062  -8.535 -15.603  1.00 95.35      A    C  
ATOM   4367  C   GLU A 521      25.317  -9.106 -14.203  1.00 95.47      A    C  
ATOM   4368  O   GLU A 521      25.315 -10.323 -14.016  1.00 94.20      A    O  
ATOM   4369  CB  GLU A 521      26.413  -8.225 -16.245  1.00 94.13      A    C  
ATOM   4370  CG  GLU A 521      26.321  -7.845 -17.724  1.00 81.88      A    C  
ATOM   4371  CD  GLU A 521      27.681  -7.443 -18.313  1.00 76.39      A    C  
ATOM   4372  OE1 GLU A 521      27.770  -7.345 -19.561  1.00 68.79      A    O  
ATOM   4373  OE2 GLU A 521      28.628  -7.199 -17.528  1.00 69.98      A    O1-
ATOM   4374  N   ILE A 522      25.499  -8.251 -13.206  1.00 95.30      A    N  
ATOM   4375  CA  ILE A 522      25.739  -8.694 -11.830  1.00 95.07      A    C  
ATOM   4376  C   ILE A 522      24.489  -9.320 -11.206  1.00 95.33      A    C  
ATOM   4377  O   ILE A 522      24.598 -10.303 -10.472  1.00 94.46      A    O  
ATOM   4378  CB  ILE A 522      26.327  -7.543 -10.982  1.00 93.69      A    C  
ATOM   4379  CG1 ILE A 522      26.885  -8.109  -9.666  1.00 84.75      A    C  
ATOM   4380  CG2 ILE A 522      25.324  -6.417 -10.735  1.00 83.19      A    C  
ATOM   4381  CD1 ILE A 522      27.813  -7.128  -8.944  1.00 76.30      A    C  
ATOM   4382  N   GLU A 523      23.303  -8.813 -11.520  1.00 95.72      A    N  
ATOM   4383  CA  GLU A 523      22.038  -9.406 -11.091  1.00 95.66      A    C  
ATOM   4384  C   GLU A 523      21.861 -10.802 -11.699  1.00 95.72      A    C  
ATOM   4385  O   GLU A 523      21.513 -11.748 -10.992  1.00 94.98      A    O  
ATOM   4386  CB  GLU A 523      20.880  -8.479 -11.500  1.00 94.71      A    C  
ATOM   4387  CG  GLU A 523      19.498  -8.964 -11.025  1.00 87.73      A    C  
ATOM   4388  CD  GLU A 523      18.325  -8.159 -11.608  1.00 85.94      A    C  
ATOM   4389  OE1 GLU A 523      17.172  -8.590 -11.396  1.00 78.75      A    O  
ATOM   4390  OE2 GLU A 523      18.563  -7.138 -12.289  1.00 81.58      A    O1-
ATOM   4391  N   GLU A 524      22.158 -10.965 -12.983  1.00 95.89      A    N  
ATOM   4392  CA  GLU A 524      22.102 -12.260 -13.662  1.00 95.55      A    C  
ATOM   4393  C   GLU A 524      23.134 -13.241 -13.096  1.00 95.62      A    C  
ATOM   4394  O   GLU A 524      22.790 -14.387 -12.807  1.00 94.59      A    O  
ATOM   4395  CB  GLU A 524      22.291 -12.094 -15.172  1.00 94.59      A    C  
ATOM   4396  CG  GLU A 524      21.071 -11.428 -15.825  1.00 84.09      A    C  
ATOM   4397  CD  GLU A 524      21.116 -11.426 -17.360  1.00 75.61      A    C  
ATOM   4398  OE1 GLU A 524      20.033 -11.216 -17.956  1.00 68.52      A    O  
ATOM   4399  OE2 GLU A 524      22.201 -11.660 -17.932  1.00 69.09      A    O1-
ATOM   4400  N   ALA A 525      24.361 -12.798 -12.857  1.00 95.13      A    N  
ATOM   4401  CA  ALA A 525      25.425 -13.624 -12.300  1.00 94.71      A    C  
ATOM   4402  C   ALA A 525      25.061 -14.161 -10.907  1.00 94.99      A    C  
ATOM   4403  O   ALA A 525      25.155 -15.364 -10.663  1.00 93.99      A    O  
ATOM   4404  CB  ALA A 525      26.725 -12.818 -12.274  1.00 93.86      A    C  
ATOM   4405  N   ILE A 526      24.572 -13.297 -10.018  1.00 95.33      A    N  
ATOM   4406  CA  ILE A 526      24.139 -13.706  -8.672  1.00 95.36      A    C  
ATOM   4407  C   ILE A 526      22.915 -14.616  -8.763  1.00 95.51      A    C  
ATOM   4408  O   ILE A 526      22.849 -15.637  -8.075  1.00 94.82      A    O  
ATOM   4409  CB  ILE A 526      23.871 -12.476  -7.780  1.00 94.62      A    C  
ATOM   4410  CG1 ILE A 526      25.203 -11.746  -7.506  1.00 92.07      A    C  
ATOM   4411  CG2 ILE A 526      23.214 -12.883  -6.459  1.00 91.81      A    C  
ATOM   4412  CD1 ILE A 526      25.040 -10.411  -6.788  1.00 83.08      A    C  
ATOM   4413  N   THR A 527      21.954 -14.314  -9.632  1.00 95.87      A    N  
ATOM   4414  CA  THR A 527      20.778 -15.168  -9.844  1.00 95.95      A    C  
ATOM   4415  C   THR A 527      21.200 -16.569 -10.286  1.00 95.88      A    C  
ATOM   4416  O   THR A 527      20.661 -17.556  -9.781  1.00 94.98      A    O  
ATOM   4417  CB  THR A 527      19.818 -14.563 -10.880  1.00 95.35      A    C  
ATOM   4418  CG2 THR A 527      18.555 -15.398 -11.068  1.00 88.36      A    C  
ATOM   4419  OG1 THR A 527      19.383 -13.293 -10.441  1.00 89.29      A    O  
ATOM   4420  N   HIS A 528      22.191 -16.670 -11.169  1.00 95.58      A    N  
ATOM   4421  CA  HIS A 528      22.704 -17.950 -11.647  1.00 95.18      A    C  
ATOM   4422  C   HIS A 528      23.452 -18.718 -10.556  1.00 94.92      A    C  
ATOM   4423  O   HIS A 528      23.246 -19.924 -10.402  1.00 93.51      A    O  
ATOM   4424  CB  HIS A 528      23.575 -17.704 -12.888  1.00 94.23      A    C  
ATOM   4425  CG  HIS A 528      23.619 -18.891 -13.811  1.00 85.97      A    C  
ATOM   4426  CD2 HIS A 528      23.522 -18.887 -15.183  1.00 70.16      A    C  
ATOM   4427  ND1 HIS A 528      23.695 -20.218 -13.442  1.00 71.56      A    N  
ATOM   4428  CE1 HIS A 528      23.645 -20.977 -14.541  1.00 67.88      A    C  
ATOM   4429  NE2 HIS A 528      23.538 -20.202 -15.616  1.00 68.58      A    N  
ATOM   4430  N   GLU A 529      24.266 -18.043  -9.749  1.00 95.22      A    N  
ATOM   4431  CA  GLU A 529      24.960 -18.645  -8.604  1.00 94.78      A    C  
ATOM   4432  C   GLU A 529      23.957 -19.235  -7.601  1.00 95.29      A    C  
ATOM   4433  O   GLU A 529      24.068 -20.397  -7.203  1.00 93.65      A    O  
ATOM   4434  CB  GLU A 529      25.860 -17.598  -7.919  1.00 92.96      A    C  
ATOM   4435  CG  GLU A 529      26.681 -18.210  -6.778  1.00 88.35      A    C  
ATOM   4436  CD  GLU A 529      27.582 -17.208  -6.019  1.00 87.09      A    C  
ATOM   4437  OE1 GLU A 529      28.355 -17.668  -5.150  1.00 80.46      A    O  
ATOM   4438  OE2 GLU A 529      27.517 -15.997  -6.285  1.00 82.22      A    O1-
ATOM   4439  N   VAL A 530      22.922 -18.468  -7.252  1.00 95.68      A    N  
ATOM   4440  CA  VAL A 530      21.893 -18.905  -6.298  1.00 95.75      A    C  
ATOM   4441  C   VAL A 530      21.053 -20.043  -6.867  1.00 95.50      A    C  
ATOM   4442  O   VAL A 530      20.800 -21.027  -6.169  1.00 93.75      A    O  
ATOM   4443  CB  VAL A 530      21.012 -17.717  -5.876  1.00 95.25      A    C  
ATOM   4444  CG1 VAL A 530      19.914 -18.142  -4.908  1.00 93.59      A    C  
ATOM   4445  CG2 VAL A 530      21.842 -16.647  -5.155  1.00 94.03      A    C  
ATOM   4446  N   ALA A 531      20.647 -19.979  -8.131  1.00 95.58      A    N  
ATOM   4447  CA  ALA A 531      19.861 -21.019  -8.785  1.00 95.04      A    C  
ATOM   4448  C   ALA A 531      20.612 -22.357  -8.904  1.00 94.43      A    C  
ATOM   4449  O   ALA A 531      19.998 -23.423  -8.821  1.00 90.99      A    O  
ATOM   4450  CB  ALA A 531      19.434 -20.519 -10.168  1.00 93.79      A    C  
ATOM   4451  N   SER A 532      21.925 -22.317  -9.040  1.00 93.96      A    N  
ATOM   4452  CA  SER A 532      22.769 -23.516  -9.106  1.00 92.54      A    C  
ATOM   4453  C   SER A 532      23.003 -24.191  -7.750  1.00 91.81      A    C  
ATOM   4454  O   SER A 532      23.475 -25.323  -7.694  1.00 86.11      A    O  
ATOM   4455  CB  SER A 532      24.098 -23.190  -9.798  1.00 89.83      A    C  
ATOM   4456  OG  SER A 532      24.879 -22.288  -9.059  1.00 78.67      A    O  
ATOM   4457  N   ASN A 533      22.620 -23.534  -6.644  1.00 88.39      A    N  
ATOM   4458  CA  ASN A 533      22.827 -24.007  -5.282  1.00 86.12      A    C  
ATOM   4459  C   ASN A 533      21.493 -24.120  -4.517  1.00 85.94      A    C  
ATOM   4460  O   ASN A 533      21.179 -23.255  -3.699  1.00 79.49      A    O  
ATOM   4461  CB  ASN A 533      23.867 -23.081  -4.623  1.00 80.66      A    C  
ATOM   4462  CG  ASN A 533      25.062 -23.813  -4.054  1.00 76.06      A    C  
ATOM   4463  ND2 ASN A 533      26.186 -23.116  -3.970  1.00 68.06      A    N  
ATOM   4464  OD1 ASN A 533      25.035 -24.963  -3.651  1.00 68.52      A    O  
ATOM   4465  N   PRO A 534      20.688 -25.174  -4.749  1.00 82.19      A    N  
ATOM   4466  CA  PRO A 534      19.337 -25.292  -4.203  1.00 80.10      A    C  
ATOM   4467  C   PRO A 534      19.349 -25.664  -2.708  1.00 82.42      A    C  
ATOM   4468  O   PRO A 534      18.949 -26.755  -2.304  1.00 74.92      A    O  
ATOM   4469  CB  PRO A 534      18.639 -26.327  -5.097  1.00 73.27      A    C  
ATOM   4470  CG  PRO A 534      19.785 -27.246  -5.500  1.00 69.38      A    C  
ATOM   4471  CD  PRO A 534      20.965 -26.281  -5.647  1.00 72.59      A    C  
ATOM   4472  N   LYS A 535      19.820 -24.754  -1.874  1.00 87.53      A    N  
ATOM   4473  CA  LYS A 535      19.834 -24.856  -0.413  1.00 88.63      A    C  
ATOM   4474  C   LYS A 535      18.877 -23.829   0.193  1.00 91.45      A    C  
ATOM   4475  O   LYS A 535      18.499 -22.865  -0.454  1.00 87.17      A    O  
ATOM   4476  CB  LYS A 535      21.266 -24.679   0.111  1.00 82.10      A    C  
ATOM   4477  CG  LYS A 535      22.202 -25.808  -0.350  1.00 73.80      A    C  
ATOM   4478  CD  LYS A 535      23.604 -25.587   0.230  1.00 66.92      A    C  
ATOM   4479  CE  LYS A 535      24.552 -26.676  -0.264  1.00 57.45      A    C  
ATOM   4480  NZ  LYS A 535      25.932 -26.426   0.197  1.00 49.69      A    N1+
ATOM   4481  N   SER A 536      18.541 -24.018   1.467  1.00 91.50      A    N  
ATOM   4482  CA  SER A 536      17.733 -23.039   2.216  1.00 92.86      A    C  
ATOM   4483  C   SER A 536      18.498 -21.743   2.521  1.00 94.86      A    C  
ATOM   4484  O   SER A 536      17.894 -20.683   2.661  1.00 92.30      A    O  
ATOM   4485  CB  SER A 536      17.253 -23.665   3.525  1.00 88.98      A    C  
ATOM   4486  OG  SER A 536      18.344 -24.195   4.252  1.00 76.59      A    O  
ATOM   4487  N   VAL A 537      19.830 -21.857   2.595  1.00 95.60      A    N  
ATOM   4488  CA  VAL A 537      20.749 -20.732   2.781  1.00 96.24      A    C  
ATOM   4489  C   VAL A 537      21.881 -20.877   1.774  1.00 96.55      A    C  
ATOM   4490  O   VAL A 537      22.494 -21.942   1.680  1.00 94.92      A    O  
ATOM   4491  CB  VAL A 537      21.310 -20.672   4.217  1.00 95.27      A    C  
ATOM   4492  CG1 VAL A 537      22.187 -19.442   4.417  1.00 92.04      A    C  
ATOM   4493  CG2 VAL A 537      20.184 -20.628   5.268  1.00 92.25      A    C  
ATOM   4494  N   VAL A 538      22.156 -19.812   1.035  1.00 96.89      A    N  
ATOM   4495  CA  VAL A 538      23.248 -19.743   0.059  1.00 96.78      A    C  
ATOM   4496  C   VAL A 538      24.237 -18.680   0.508  1.00 96.93      A    C  
ATOM   4497  O   VAL A 538      23.864 -17.530   0.721  1.00 96.11      A    O  
ATOM   4498  CB  VAL A 538      22.715 -19.457  -1.356  1.00 95.93      A    C  
ATOM   4499  CG1 VAL A 538      23.853 -19.272  -2.368  1.00 92.86      A    C  
ATOM   4500  CG2 VAL A 538      21.843 -20.620  -1.836  1.00 93.17      A    C  
ATOM   4501  N   HIS A 539      25.488 -19.087   0.650  1.00 96.55      A    N  
ATOM   4502  CA  HIS A 539      26.605 -18.169   0.865  1.00 96.20      A    C  
ATOM   4503  C   HIS A 539      27.142 -17.732  -0.495  1.00 95.81      A    C  
ATOM   4504  O   HIS A 539      27.615 -18.571  -1.257  1.00 94.25      A    O  
ATOM   4505  CB  HIS A 539      27.685 -18.835   1.724  1.00 95.60      A    C  
ATOM   4506  CG  HIS A 539      27.262 -19.044   3.148  1.00 92.02      A    C  
ATOM   4507  CD2 HIS A 539      26.526 -20.079   3.652  1.00 77.76      A    C  
ATOM   4508  ND1 HIS A 539      27.533 -18.197   4.199  1.00 76.18      A    N  
ATOM   4509  CE1 HIS A 539      26.984 -18.717   5.314  1.00 81.33      A    C  
ATOM   4510  NE2 HIS A 539      26.356 -19.861   5.014  1.00 83.39      A    N  
ATOM   4511  N   LEU A 540      27.035 -16.443  -0.787  1.00 95.93      A    N  
ATOM   4512  CA  LEU A 540      27.538 -15.863  -2.021  1.00 95.36      A    C  
ATOM   4513  C   LEU A 540      29.071 -15.840  -2.004  1.00 94.64      A    C  
ATOM   4514  O   LEU A 540      29.674 -15.459  -1.004  1.00 92.08      A    O  
ATOM   4515  CB  LEU A 540      26.967 -14.448  -2.220  1.00 94.64      A    C  
ATOM   4516  CG  LEU A 540      25.433 -14.373  -2.317  1.00 94.09      A    C  
ATOM   4517  CD1 LEU A 540      24.993 -12.913  -2.403  1.00 91.87      A    C  
ATOM   4518  CD2 LEU A 540      24.889 -15.113  -3.542  1.00 91.33      A    C  
ATOM   4519  N   SER A 541      29.650 -16.230  -3.112  1.00 92.88      A    N  
ATOM   4520  CA  SER A 541      31.103 -16.260  -3.314  1.00 91.08      A    C  
ATOM   4521  C   SER A 541      31.614 -15.083  -4.147  1.00 89.37      A    C  
ATOM   4522  O   SER A 541      32.807 -14.787  -4.133  1.00 79.76      A    O  
ATOM   4523  CB  SER A 541      31.492 -17.589  -3.949  1.00 87.02      A    C  
ATOM   4524  OG  SER A 541      30.927 -17.762  -5.230  1.00 75.40      A    O  
ATOM   4525  N   LEU A 542      30.722 -14.406  -4.859  1.00 84.61      A    N  
ATOM   4526  CA  LEU A 542      31.048 -13.259  -5.694  1.00 81.83      A    C  
ATOM   4527  C   LEU A 542      31.574 -12.091  -4.844  1.00 81.77      A    C  
ATOM   4528  O   LEU A 542      30.891 -11.588  -3.960  1.00 74.58      A    O  
ATOM   4529  CB  LEU A 542      29.806 -12.841  -6.503  1.00 74.80      A    C  
ATOM   4530  CG  LEU A 542      29.527 -13.760  -7.709  1.00 66.64      A    C  
ATOM   4531  CD1 LEU A 542      28.122 -13.496  -8.249  1.00 61.01      A    C  
ATOM   4532  CD2 LEU A 542      30.504 -13.519  -8.856  1.00 59.94      A    C  
ATOM   4533  N   ASP A 543      32.770 -11.629  -5.180  1.00 78.12      A    N  
ATOM   4534  CA  ASP A 543      33.390 -10.451  -4.580  1.00 76.23      A    C  
ATOM   4535  C   ASP A 543      33.678  -9.413  -5.678  1.00 76.50      A    C  
ATOM   4536  O   ASP A 543      34.720  -9.407  -6.322  1.00 69.17      A    O  
ATOM   4537  CB  ASP A 543      34.641 -10.854  -3.772  1.00 68.54      A    C  
ATOM   4538  CG  ASP A 543      35.147  -9.753  -2.824  1.00 62.16      A    C  
ATOM   4539  OD1 ASP A 543      34.710  -8.592  -2.946  1.00 56.83      A    O  
ATOM   4540  OD2 ASP A 543      35.947 -10.075  -1.909  1.00 56.38      A    O1-
ATOM   4541  N   TYR A 544      32.692  -8.534  -5.920  1.00 75.29      A    N  
ATOM   4542  CA  TYR A 544      32.845  -7.413  -6.843  1.00 73.33      A    C  
ATOM   4543  C   TYR A 544      33.379  -6.194  -6.090  1.00 74.71      A    C  
ATOM   4544  O   TYR A 544      32.631  -5.410  -5.514  1.00 67.65      A    O  
ATOM   4545  CB  TYR A 544      31.537  -7.108  -7.573  1.00 65.85      A    C  
ATOM   4546  CG  TYR A 544      31.286  -7.998  -8.767  1.00 63.03      A    C  
ATOM   4547  CD1 TYR A 544      31.703  -7.601 -10.057  1.00 58.67      A    C  
ATOM   4548  CD2 TYR A 544      30.629  -9.232  -8.608  1.00 57.76      A    C  
ATOM   4549  CE1 TYR A 544      31.448  -8.408 -11.166  1.00 53.89      A    C  
ATOM   4550  CE2 TYR A 544      30.376 -10.055  -9.724  1.00 53.91      A    C  
ATOM   4551  CZ  TYR A 544      30.779  -9.639 -11.005  1.00 53.20      A    C  
ATOM   4552  OH  TYR A 544      30.506 -10.431 -12.096  1.00 47.90      A    O  
ATOM   4553  N   GLN A 545      34.688  -5.995  -6.141  1.00 73.56      A    N  
ATOM   4554  CA  GLN A 545      35.316  -4.787  -5.587  1.00 72.77      A    C  
ATOM   4555  C   GLN A 545      35.432  -3.653  -6.606  1.00 77.22      A    C  
ATOM   4556  O   GLN A 545      35.622  -2.502  -6.216  1.00 70.38      A    O  
ATOM   4557  CB  GLN A 545      36.680  -5.123  -4.991  1.00 63.44      A    C  
ATOM   4558  CG  GLN A 545      36.530  -6.119  -3.837  1.00 56.32      A    C  
ATOM   4559  CD  GLN A 545      37.780  -6.246  -2.971  1.00 49.90      A    C  
ATOM   4560  NE2 GLN A 545      37.776  -7.183  -2.061  1.00 43.61      A    N  
ATOM   4561  OE1 GLN A 545      38.742  -5.502  -3.063  1.00 45.12      A    O  
ATOM   4562  N   ASP A 546      35.337  -3.977  -7.891  1.00 82.66      A    N  
ATOM   4563  CA  ASP A 546      35.622  -3.046  -8.973  1.00 84.60      A    C  
ATOM   4564  C   ASP A 546      34.323  -2.406  -9.489  1.00 87.75      A    C  
ATOM   4565  O   ASP A 546      33.580  -2.998 -10.270  1.00 83.37      A    O  
ATOM   4566  CB  ASP A 546      36.436  -3.773 -10.060  1.00 76.19      A    C  
ATOM   4567  CG  ASP A 546      37.216  -2.817 -10.959  1.00 64.85      A    C  
ATOM   4568  OD1 ASP A 546      37.408  -1.649 -10.547  1.00 55.77      A    O  
ATOM   4569  OD2 ASP A 546      37.662  -3.294 -12.025  1.00 58.08      A    O1-
ATOM   4570  N   PHE A 547      34.064  -1.204  -8.999  1.00 88.83      A    N  
ATOM   4571  CA  PHE A 547      32.988  -0.322  -9.452  1.00 89.61      A    C  
ATOM   4572  C   PHE A 547      33.559   1.064  -9.720  1.00 89.17      A    C  
ATOM   4573  O   PHE A 547      34.703   1.359  -9.335  1.00 85.23      A    O  
ATOM   4574  CB  PHE A 547      31.849  -0.296  -8.409  1.00 88.90      A    C  
ATOM   4575  CG  PHE A 547      32.226   0.310  -7.077  1.00 91.23      A    C  
ATOM   4576  CD1 PHE A 547      32.826  -0.478  -6.072  1.00 89.57      A    C  
ATOM   4577  CD2 PHE A 547      31.964   1.665  -6.808  1.00 89.96      A    C  
ATOM   4578  CE1 PHE A 547      33.165   0.074  -4.835  1.00 89.13      A    C  
ATOM   4579  CE2 PHE A 547      32.304   2.228  -5.564  1.00 89.43      A    C  
ATOM   4580  CZ  PHE A 547      32.897   1.431  -4.579  1.00 90.38      A    C  
ATOM   4581  N   ASP A 548      32.788   1.935 -10.366  1.00 89.45      A    N  
ATOM   4582  CA  ASP A 548      33.225   3.290 -10.690  1.00 89.63      A    C  
ATOM   4583  C   ASP A 548      33.353   4.168  -9.428  1.00 90.74      A    C  
ATOM   4584  O   ASP A 548      32.429   4.852  -9.004  1.00 87.05      A    O  
ATOM   4585  CB  ASP A 548      32.296   3.912 -11.741  1.00 86.32      A    C  
ATOM   4586  CG  ASP A 548      32.786   5.278 -12.216  1.00 85.05      A    C  
ATOM   4587  OD1 ASP A 548      33.859   5.730 -11.740  1.00 79.68      A    O  
ATOM   4588  OD2 ASP A 548      32.084   5.881 -13.058  1.00 78.98      A    O1-
ATOM   4589  N   ARG A 549      34.545   4.136  -8.833  1.00 88.71      A    N  
ATOM   4590  CA  ARG A 549      34.886   4.922  -7.638  1.00 87.57      A    C  
ATOM   4591  C   ARG A 549      35.104   6.408  -7.935  1.00 88.34      A    C  
ATOM   4592  O   ARG A 549      35.284   7.187  -7.002  1.00 83.18      A    O  
ATOM   4593  CB  ARG A 549      36.121   4.330  -6.959  1.00 83.90      A    C  
ATOM   4594  CG  ARG A 549      35.880   2.882  -6.524  1.00 81.25      A    C  
ATOM   4595  CD  ARG A 549      37.092   2.350  -5.755  1.00 77.35      A    C  
ATOM   4596  NE  ARG A 549      36.900   0.939  -5.389  1.00 74.78      A    N  
ATOM   4597  CZ  ARG A 549      37.293   0.339  -4.274  1.00 71.17      A    C  
ATOM   4598  NH1 ARG A 549      37.961   0.972  -3.351  1.00 62.83      A    N1+
ATOM   4599  NH2 ARG A 549      37.013  -0.909  -4.074  1.00 65.94      A    N  
ATOM   4600  N   ASP A 550      35.101   6.802  -9.207  1.00 88.66      A    N  
ATOM   4601  CA  ASP A 550      35.219   8.194  -9.628  1.00 88.32      A    C  
ATOM   4602  C   ASP A 550      33.881   8.944  -9.568  1.00 89.60      A    C  
ATOM   4603  O   ASP A 550      33.864  10.174  -9.638  1.00 86.01      A    O  
ATOM   4604  CB  ASP A 550      35.872   8.287 -11.011  1.00 84.91      A    C  
ATOM   4605  CG  ASP A 550      37.372   7.982 -10.984  1.00 78.76      A    C  
ATOM   4606  OD1 ASP A 550      37.994   8.207  -9.917  1.00 72.19      A    O  
ATOM   4607  OD2 ASP A 550      37.924   7.634 -12.044  1.00 70.72      A    O1-
ATOM   4608  N   MET A 551      32.779   8.241  -9.362  1.00 92.04      A    N  
ATOM   4609  CA  MET A 551      31.506   8.836  -8.966  1.00 92.68      A    C  
ATOM   4610  C   MET A 551      31.436   9.049  -7.446  1.00 93.48      A    C  
ATOM   4611  O   MET A 551      32.248   8.530  -6.672  1.00 90.13      A    O  
ATOM   4612  CB  MET A 551      30.341   7.991  -9.496  1.00 90.20      A    C  
ATOM   4613  CG  MET A 551      30.230   8.099 -11.030  1.00 85.02      A    C  
ATOM   4614  SD  MET A 551      29.918   9.776 -11.669  1.00 86.18      A    S  
ATOM   4615  CE  MET A 551      28.222  10.035 -11.120  1.00 77.90      A    C  
ATOM   4616  N   ALA A 552      30.445   9.816  -7.009  1.00 94.82      A    N  
ATOM   4617  CA  ALA A 552      30.118   9.912  -5.592  1.00 95.56      A    C  
ATOM   4618  C   ALA A 552      29.101   8.832  -5.210  1.00 96.45      A    C  
ATOM   4619  O   ALA A 552      28.132   8.580  -5.935  1.00 95.18      A    O  
ATOM   4620  CB  ALA A 552      29.610  11.314  -5.277  1.00 94.15      A    C  
ATOM   4621  N   TRP A 553      29.301   8.225  -4.048  1.00 96.76      A    N  
ATOM   4622  CA  TRP A 553      28.425   7.182  -3.515  1.00 96.97      A    C  
ATOM   4623  C   TRP A 553      28.015   7.531  -2.092  1.00 97.07      A    C  
ATOM   4624  O   TRP A 553      28.862   7.637  -1.199  1.00 95.84      A    O  
ATOM   4625  CB  TRP A 553      29.129   5.828  -3.588  1.00 96.52      A    C  
ATOM   4626  CG  TRP A 553      29.544   5.416  -4.971  1.00 96.41      A    C  
ATOM   4627  CD1 TRP A 553      30.726   5.721  -5.555  1.00 94.94      A    C  
ATOM   4628  CD2 TRP A 553      28.787   4.659  -5.957  1.00 96.00      A    C  
ATOM   4629  CE2 TRP A 553      29.587   4.524  -7.123  1.00 95.53      A    C  
ATOM   4630  CE3 TRP A 553      27.499   4.067  -5.970  1.00 95.45      A    C  
ATOM   4631  NE1 TRP A 553      30.759   5.193  -6.835  1.00 94.97      A    N  
ATOM   4632  CZ2 TRP A 553      29.143   3.828  -8.267  1.00 94.70      A    C  
ATOM   4633  CZ3 TRP A 553      27.059   3.367  -7.110  1.00 93.88      A    C  
ATOM   4634  CH2 TRP A 553      27.871   3.249  -8.243  1.00 93.88      A    C  
ATOM   4635  N   LEU A 554      26.723   7.723  -1.909  1.00 97.36      A    N  
ATOM   4636  CA  LEU A 554      26.078   8.067  -0.652  1.00 97.30      A    C  
ATOM   4637  C   LEU A 554      24.934   7.084  -0.448  1.00 97.39      A    C  
ATOM   4638  O   LEU A 554      24.084   6.959  -1.329  1.00 95.75      A    O  
ATOM   4639  CB  LEU A 554      25.528   9.507  -0.730  1.00 96.31      A    C  
ATOM   4640  CG  LEU A 554      26.543  10.597  -1.101  1.00 94.35      A    C  
ATOM   4641  CD1 LEU A 554      25.830  11.942  -1.265  1.00 89.07      A    C  
ATOM   4642  CD2 LEU A 554      27.616  10.771  -0.024  1.00 89.04      A    C  
ATOM   4643  N   THR A 555      24.915   6.373   0.675  1.00 97.63      A    N  
ATOM   4644  CA  THR A 555      23.877   5.363   0.920  1.00 97.71      A    C  
ATOM   4645  C   THR A 555      23.610   5.163   2.410  1.00 97.99      A    C  
ATOM   4646  O   THR A 555      24.515   5.297   3.231  1.00 97.05      A    O  
ATOM   4647  CB  THR A 555      24.252   4.049   0.197  1.00 96.24      A    C  
ATOM   4648  CG2 THR A 555      25.389   3.276   0.842  1.00 85.68      A    C  
ATOM   4649  OG1 THR A 555      23.141   3.197   0.133  1.00 86.36      A    O  
ATOM   4650  N   SER A 556      22.363   4.839   2.747  1.00 97.77      A    N  
ATOM   4651  CA  SER A 556      21.922   4.551   4.113  1.00 97.71      A    C  
ATOM   4652  C   SER A 556      21.338   3.141   4.196  1.00 97.76      A    C  
ATOM   4653  O   SER A 556      20.158   2.953   3.914  1.00 96.97      A    O  
ATOM   4654  CB  SER A 556      20.910   5.595   4.587  1.00 96.98      A    C  
ATOM   4655  OG  SER A 556      21.550   6.837   4.808  1.00 91.24      A    O  
ATOM   4656  N   PRO A 557      22.140   2.138   4.570  1.00 98.12      A    N  
ATOM   4657  CA  PRO A 557      21.617   0.808   4.852  1.00 98.16      A    C  
ATOM   4658  C   PRO A 557      20.903   0.773   6.200  1.00 98.06      A    C  
ATOM   4659  O   PRO A 557      21.413   1.261   7.213  1.00 97.20      A    O  
ATOM   4660  CB  PRO A 557      22.831  -0.128   4.801  1.00 97.46      A    C  
ATOM   4661  CG  PRO A 557      23.997   0.776   5.178  1.00 94.79      A    C  
ATOM   4662  CD  PRO A 557      23.587   2.156   4.667  1.00 97.52      A    C  
ATOM   4663  N   ASP A 558      19.749   0.112   6.206  1.00 98.04      A    N  
ATOM   4664  CA  ASP A 558      19.024  -0.247   7.411  1.00 97.73      A    C  
ATOM   4665  C   ASP A 558      19.433  -1.667   7.834  1.00 97.99      A    C  
ATOM   4666  O   ASP A 558      19.445  -2.602   7.028  1.00 96.88      A    O  
ATOM   4667  CB  ASP A 558      17.512  -0.116   7.175  1.00 96.51      A    C  
ATOM   4668  CG  ASP A 558      17.033   1.340   7.008  1.00 94.38      A    C  
ATOM   4669  OD1 ASP A 558      17.671   2.274   7.552  1.00 90.66      A    O  
ATOM   4670  OD2 ASP A 558      15.971   1.570   6.387  1.00 89.32      A    O1-
ATOM   4671  N   LEU A 559      19.783  -1.823   9.103  1.00 97.85      A    N  
ATOM   4672  CA  LEU A 559      20.223  -3.092   9.673  1.00 97.57      A    C  
ATOM   4673  C   LEU A 559      19.292  -3.527  10.796  1.00 97.96      A    C  
ATOM   4674  O   LEU A 559      18.888  -2.731  11.643  1.00 96.84      A    O  
ATOM   4675  CB  LEU A 559      21.664  -3.007  10.181  1.00 95.13      A    C  
ATOM   4676  CG  LEU A 559      22.711  -2.736   9.091  1.00 86.35      A    C  
ATOM   4677  CD1 LEU A 559      24.084  -2.659   9.751  1.00 81.78      A    C  
ATOM   4678  CD2 LEU A 559      22.788  -3.841   8.039  1.00 82.65      A    C  
ATOM   4679  N   MET A 560      19.038  -4.839  10.852  1.00 98.33      A    N  
ATOM   4680  CA  MET A 560      18.417  -5.495  11.985  1.00 98.22      A    C  
ATOM   4681  C   MET A 560      19.389  -6.499  12.595  1.00 98.32      A    C  
ATOM   4682  O   MET A 560      20.312  -6.967  11.931  1.00 97.57      A    O  
ATOM   4683  CB  MET A 560      17.091  -6.152  11.575  1.00 97.63      A    C  
ATOM   4684  CG  MET A 560      16.074  -5.127  11.048  1.00 95.12      A    C  
ATOM   4685  SD  MET A 560      14.403  -5.801  10.779  1.00 88.48      A    S  
ATOM   4686  CE  MET A 560      13.791  -5.824  12.485  1.00 75.66      A    C  
ATOM   4687  N   ILE A 561      19.180  -6.829  13.869  1.00 98.11      A    N  
ATOM   4688  CA  ILE A 561      20.053  -7.736  14.611  1.00 98.02      A    C  
ATOM   4689  C   ILE A 561      19.176  -8.814  15.253  1.00 98.08      A    C  
ATOM   4690  O   ILE A 561      18.221  -8.496  15.954  1.00 97.43      A    O  
ATOM   4691  CB  ILE A 561      20.903  -6.972  15.648  1.00 97.44      A    C  
ATOM   4692  CG1 ILE A 561      21.782  -5.885  14.967  1.00 95.36      A    C  
ATOM   4693  CG2 ILE A 561      21.789  -7.952  16.435  1.00 95.38      A    C  
ATOM   4694  CD1 ILE A 561      22.407  -4.888  15.946  1.00 89.37      A    C  
ATOM   4695  N   ALA A 562      19.505 -10.078  14.986  1.00 98.12      A    N  
ATOM   4696  CA  ALA A 562      18.892 -11.226  15.628  1.00 98.05      A    C  
ATOM   4697  C   ALA A 562      19.791 -11.714  16.763  1.00 97.90      A    C  
ATOM   4698  O   ALA A 562      20.962 -12.025  16.522  1.00 96.95      A    O  
ATOM   4699  CB  ALA A 562      18.650 -12.320  14.583  1.00 97.66      A    C  
ATOM   4700  N   LYS A 563      19.233 -11.817  17.974  1.00 97.43      A    N  
ATOM   4701  CA  LYS A 563      19.876 -12.486  19.093  1.00 96.98      A    C  
ATOM   4702  C   LYS A 563      19.573 -13.978  19.006  1.00 96.82      A    C  
ATOM   4703  O   LYS A 563      18.408 -14.372  19.027  1.00 94.95      A    O  
ATOM   4704  CB  LYS A 563      19.406 -11.863  20.416  1.00 95.61      A    C  
ATOM   4705  CG  LYS A 563      20.248 -12.421  21.560  1.00 91.38      A    C  
ATOM   4706  CD  LYS A 563      19.880 -11.837  22.926  1.00 86.53      A    C  
ATOM   4707  CE  LYS A 563      20.843 -12.533  23.895  1.00 77.97      A    C  
ATOM   4708  NZ  LYS A 563      20.595 -12.265  25.320  1.00 70.82      A    N1+
ATOM   4709  N   LYS A 564      20.615 -14.816  18.888  1.00 95.93      A    N  
ATOM   4710  CA  LYS A 564      20.489 -16.266  18.785  1.00 95.48      A    C  
ATOM   4711  C   LYS A 564      20.493 -16.923  20.170  1.00 95.30      A    C  
ATOM   4712  O   LYS A 564      20.863 -16.292  21.159  1.00 92.34      A    O  
ATOM   4713  CB  LYS A 564      21.604 -16.818  17.876  1.00 93.59      A    C  
ATOM   4714  CG  LYS A 564      21.578 -16.266  16.437  1.00 91.28      A    C  
ATOM   4715  CD  LYS A 564      20.267 -16.587  15.713  1.00 85.53      A    C  
ATOM   4716  CE  LYS A 564      20.291 -16.128  14.261  1.00 80.18      A    C  
ATOM   4717  NZ  LYS A 564      19.004 -16.420  13.597  1.00 73.04      A    N1+
ATOM   4718  N   ASP A 565      20.099 -18.194  20.220  1.00 94.83      A    N  
ATOM   4719  CA  ASP A 565      19.999 -18.958  21.475  1.00 94.18      A    C  
ATOM   4720  C   ASP A 565      21.360 -19.130  22.195  1.00 94.08      A    C  
ATOM   4721  O   ASP A 565      21.391 -19.367  23.400  1.00 88.77      A    O  
ATOM   4722  CB  ASP A 565      19.399 -20.339  21.184  1.00 91.81      A    C  
ATOM   4723  CG  ASP A 565      17.958 -20.316  20.644  1.00 84.59      A    C  
ATOM   4724  OD1 ASP A 565      17.222 -19.349  20.932  1.00 76.76      A    O  
ATOM   4725  OD2 ASP A 565      17.598 -21.283  19.945  1.00 78.43      A    O1-
ATOM   4726  N   ASP A 566      22.458 -19.014  21.468  1.00 93.84      A    N  
ATOM   4727  CA  ASP A 566      23.826 -19.079  21.996  1.00 93.25      A    C  
ATOM   4728  C   ASP A 566      24.386 -17.706  22.413  1.00 93.34      A    C  
ATOM   4729  O   ASP A 566      25.594 -17.554  22.583  1.00 88.15      A    O  
ATOM   4730  CB  ASP A 566      24.737 -19.794  20.976  1.00 90.14      A    C  
ATOM   4731  CG  ASP A 566      24.942 -19.027  19.661  1.00 86.71      A    C  
ATOM   4732  OD1 ASP A 566      24.251 -18.017  19.418  1.00 77.92      A    O  
ATOM   4733  OD2 ASP A 566      25.785 -19.479  18.848  1.00 80.96      A    O1-
ATOM   4734  N   ASP A 567      23.514 -16.705  22.574  1.00 91.57      A    N  
ATOM   4735  CA  ASP A 567      23.836 -15.297  22.851  1.00 90.96      A    C  
ATOM   4736  C   ASP A 567      24.668 -14.591  21.756  1.00 92.31      A    C  
ATOM   4737  O   ASP A 567      25.050 -13.431  21.931  1.00 88.28      A    O  
ATOM   4738  CB  ASP A 567      24.400 -15.103  24.270  1.00 87.07      A    C  
ATOM   4739  CG  ASP A 567      23.358 -15.213  25.388  1.00 80.76      A    C  
ATOM   4740  OD1 ASP A 567      22.286 -14.556  25.283  1.00 74.06      A    O  
ATOM   4741  OD2 ASP A 567      23.664 -15.827  26.424  1.00 73.62      A    O1-
ATOM   4742  N   SER A 568      24.909 -15.249  20.617  1.00 94.80      A    N  
ATOM   4743  CA  SER A 568      25.528 -14.596  19.470  1.00 95.25      A    C  
ATOM   4744  C   SER A 568      24.541 -13.676  18.745  1.00 95.91      A    C  
ATOM   4745  O   SER A 568      23.318 -13.815  18.833  1.00 94.74      A    O  
ATOM   4746  CB  SER A 568      26.148 -15.621  18.507  1.00 93.33      A    C  
ATOM   4747  OG  SER A 568      25.165 -16.317  17.767  1.00 88.37      A    O  
ATOM   4748  N   TYR A 569      25.080 -12.717  17.992  1.00 96.76      A    N  
ATOM   4749  CA  TYR A 569      24.284 -11.797  17.192  1.00 96.90      A    C  
ATOM   4750  C   TYR A 569      24.491 -12.063  15.697  1.00 96.91      A    C  
ATOM   4751  O   TYR A 569      25.613 -12.146  15.209  1.00 95.60      A    O  
ATOM   4752  CB  TYR A 569      24.621 -10.356  17.553  1.00 96.37      A    C  
ATOM   4753  CG  TYR A 569      24.231  -9.981  18.973  1.00 96.21      A    C  
ATOM   4754  CD1 TYR A 569      22.885  -9.738  19.292  1.00 93.76      A    C  
ATOM   4755  CD2 TYR A 569      25.213  -9.886  19.974  1.00 93.89      A    C  
ATOM   4756  CE1 TYR A 569      22.516  -9.380  20.605  1.00 92.30      A    C  
ATOM   4757  CE2 TYR A 569      24.854  -9.533  21.285  1.00 92.59      A    C  
ATOM   4758  CZ  TYR A 569      23.511  -9.275  21.595  1.00 93.40      A    C  
ATOM   4759  OH  TYR A 569      23.152  -8.911  22.876  1.00 91.23      A    O  
ATOM   4760  N   GLN A 570      23.394 -12.144  14.968  1.00 97.57      A    N  
ATOM   4761  CA  GLN A 570      23.399 -12.180  13.509  1.00 97.57      A    C  
ATOM   4762  C   GLN A 570      22.917 -10.837  12.965  1.00 97.95      A    C  
ATOM   4763  O   GLN A 570      21.853 -10.356  13.342  1.00 97.32      A    O  
ATOM   4764  CB  GLN A 570      22.548 -13.361  13.027  1.00 96.59      A    C  
ATOM   4765  CG  GLN A 570      22.572 -13.485  11.493  1.00 93.00      A    C  
ATOM   4766  CD  GLN A 570      21.874 -14.764  11.014  1.00 91.62      A    C  
ATOM   4767  NE2 GLN A 570      22.539 -15.555  10.204  1.00 80.93      A    N  
ATOM   4768  OE1 GLN A 570      20.735 -15.066  11.350  1.00 83.71      A    O  
ATOM   4769  N   VAL A 571      23.679 -10.257  12.047  1.00 98.04      A    N  
ATOM   4770  CA  VAL A 571      23.324  -8.992  11.389  1.00 98.25      A    C  
ATOM   4771  C   VAL A 571      22.562  -9.278  10.100  1.00 98.30      A    C  
ATOM   4772  O   VAL A 571      22.989 -10.088   9.275  1.00 97.92      A    O  
ATOM   4773  CB  VAL A 571      24.565  -8.116  11.137  1.00 97.73      A    C  
ATOM   4774  CG1 VAL A 571      24.164  -6.743  10.599  1.00 96.15      A    C  
ATOM   4775  CG2 VAL A 571      25.358  -7.887  12.436  1.00 96.12      A    C  
ATOM   4776  N   ILE A 572      21.435  -8.613   9.930  1.00 98.50      A    N  
ATOM   4777  CA  ILE A 572      20.564  -8.724   8.771  1.00 98.54      A    C  
ATOM   4778  C   ILE A 572      20.451  -7.362   8.102  1.00 98.45      A    C  
ATOM   4779  O   ILE A 572      20.048  -6.377   8.737  1.00 97.88      A    O  
ATOM   4780  CB  ILE A 572      19.171  -9.281   9.136  1.00 98.12      A    C  
ATOM   4781  CG1 ILE A 572      19.225 -10.648   9.865  1.00 96.20      A    C  
ATOM   4782  CG2 ILE A 572      18.317  -9.434   7.868  1.00 96.73      A    C  
ATOM   4783  CD1 ILE A 572      19.225 -10.525  11.385  1.00 88.97      A    C  
ATOM   4784  N   LEU A 573      20.760  -7.320   6.820  1.00 98.29      A    N  
ATOM   4785  CA  LEU A 573      20.552  -6.133   6.005  1.00 98.07      A    C  
ATOM   4786  C   LEU A 573      19.063  -5.983   5.661  1.00 97.92      A    C  
ATOM   4787  O   LEU A 573      18.417  -6.916   5.181  1.00 96.53      A    O  
ATOM   4788  CB  LEU A 573      21.443  -6.261   4.765  1.00 97.01      A    C  
ATOM   4789  CG  LEU A 573      21.518  -4.986   3.915  1.00 92.18      A    C  
ATOM   4790  CD1 LEU A 573      22.286  -3.868   4.620  1.00 89.23      A    C  
ATOM   4791  CD2 LEU A 573      22.249  -5.331   2.617  1.00 89.16      A    C  
ATOM   4792  N   GLY A 574      18.530  -4.801   5.933  1.00 97.23      A    N  
ATOM   4793  CA  GLY A 574      17.195  -4.401   5.533  1.00 96.48      A    C  
ATOM   4794  C   GLY A 574      17.192  -3.762   4.148  1.00 96.59      A    C  
ATOM   4795  O   GLY A 574      17.827  -4.249   3.213  1.00 94.46      A    O  
ATOM   4796  N   GLU A 575      16.447  -2.680   4.008  1.00 96.07      A    N  
ATOM   4797  CA  GLU A 575      16.460  -1.843   2.815  1.00 95.39      A    C  
ATOM   4798  C   GLU A 575      17.716  -0.950   2.818  1.00 96.45      A    C  
ATOM   4799  O   GLU A 575      18.241  -0.604   3.877  1.00 95.23      A    O  
ATOM   4800  CB  GLU A 575      15.133  -1.063   2.744  1.00 92.63      A    C  
ATOM   4801  CG  GLU A 575      14.777  -0.547   1.341  1.00 83.61      A    C  
ATOM   4802  CD  GLU A 575      13.259  -0.298   1.189  1.00 80.36      A    C  
ATOM   4803  OE1 GLU A 575      12.737  -0.533   0.076  1.00 72.68      A    O  
ATOM   4804  OE2 GLU A 575      12.581   0.004   2.188  1.00 73.16      A    O1-
ATOM   4805  N   ILE A 576      18.239  -0.644   1.650  1.00 97.07      A    N  
ATOM   4806  CA  ILE A 576      19.331   0.318   1.486  1.00 97.43      A    C  
ATOM   4807  C   ILE A 576      18.749   1.528   0.770  1.00 97.22      A    C  
ATOM   4808  O   ILE A 576      18.317   1.410  -0.379  1.00 96.20      A    O  
ATOM   4809  CB  ILE A 576      20.528  -0.266   0.712  1.00 97.51      A    C  
ATOM   4810  CG1 ILE A 576      21.058  -1.565   1.355  1.00 96.07      A    C  
ATOM   4811  CG2 ILE A 576      21.643   0.784   0.628  1.00 95.87      A    C  
ATOM   4812  CD1 ILE A 576      22.229  -2.201   0.583  1.00 94.35      A    C  
ATOM   4813  N   HIS A 577      18.753   2.669   1.439  1.00 97.02      A    N  
ATOM   4814  CA  HIS A 577      18.306   3.940   0.888  1.00 96.79      A    C  
ATOM   4815  C   HIS A 577      19.404   4.569   0.029  1.00 96.97      A    C  
ATOM   4816  O   HIS A 577      20.586   4.489   0.363  1.00 96.03      A    O  
ATOM   4817  CB  HIS A 577      17.868   4.858   2.023  1.00 95.71      A    C  
ATOM   4818  CG  HIS A 577      16.756   4.279   2.854  1.00 94.69      A    C  
ATOM   4819  CD2 HIS A 577      16.865   3.635   4.063  1.00 89.94      A    C  
ATOM   4820  ND1 HIS A 577      15.414   4.262   2.512  1.00 89.61      A    N  
ATOM   4821  CE1 HIS A 577      14.751   3.629   3.477  1.00 89.50      A    C  
ATOM   4822  NE2 HIS A 577      15.594   3.229   4.443  1.00 90.06      A    N  
ATOM   4823  N   ASP A 578      19.016   5.207  -1.066  1.00 96.74      A    N  
ATOM   4824  CA  ASP A 578      19.940   5.722  -2.081  1.00 96.53      A    C  
ATOM   4825  C   ASP A 578      20.590   7.076  -1.733  1.00 96.71      A    C  
ATOM   4826  O   ASP A 578      21.282   7.684  -2.557  1.00 95.07      A    O  
ATOM   4827  CB  ASP A 578      19.240   5.729  -3.449  1.00 95.60      A    C  
ATOM   4828  CG  ASP A 578      18.055   6.697  -3.571  1.00 95.62      A    C  
ATOM   4829  OD1 ASP A 578      17.863   7.577  -2.708  1.00 93.00      A    O  
ATOM   4830  OD2 ASP A 578      17.344   6.571  -4.599  1.00 92.10      A    O1-
ATOM   4831  N   THR A 579      20.381   7.543  -0.501  1.00 96.44      A    N  
ATOM   4832  CA  THR A 579      20.896   8.818   0.002  1.00 96.31      A    C  
ATOM   4833  C   THR A 579      21.231   8.743   1.494  1.00 96.85      A    C  
ATOM   4834  O   THR A 579      21.094   7.696   2.127  1.00 95.54      A    O  
ATOM   4835  CB  THR A 579      19.886   9.932  -0.314  1.00 94.42      A    C  
ATOM   4836  CG2 THR A 579      18.636   9.891   0.570  1.00 86.38      A    C  
ATOM   4837  OG1 THR A 579      20.510  11.188  -0.154  1.00 87.87      A    O  
ATOM   4838  N   ILE A 580      21.686   9.842   2.088  1.00 96.68      A    N  
ATOM   4839  CA  ILE A 580      21.954   9.927   3.522  1.00 96.68      A    C  
ATOM   4840  C   ILE A 580      20.670  10.266   4.274  1.00 96.21      A    C  
ATOM   4841  O   ILE A 580      20.171  11.385   4.218  1.00 94.92      A    O  
ATOM   4842  CB  ILE A 580      23.094  10.926   3.812  1.00 96.17      A    C  
ATOM   4843  CG1 ILE A 580      24.401  10.548   3.082  1.00 93.75      A    C  
ATOM   4844  CG2 ILE A 580      23.345  11.053   5.321  1.00 94.50      A    C  
ATOM   4845  CD1 ILE A 580      24.902   9.111   3.336  1.00 88.44      A    C  
ATOM   4846  N   MET A 581      20.156   9.288   5.042  1.00 96.11      A    N  
ATOM   4847  CA  MET A 581      18.911   9.414   5.812  1.00 95.48      A    C  
ATOM   4848  C   MET A 581      19.129   9.982   7.217  1.00 95.34      A    C  
ATOM   4849  O   MET A 581      18.193  10.499   7.833  1.00 93.20      A    O  
ATOM   4850  CB  MET A 581      18.230   8.040   5.894  1.00 94.22      A    C  
ATOM   4851  CG  MET A 581      17.802   7.492   4.530  1.00 91.63      A    C  
ATOM   4852  SD  MET A 581      16.511   8.468   3.701  1.00 87.46      A    S  
ATOM   4853  CE  MET A 581      15.065   8.019   4.690  1.00 77.37      A    C  
ATOM   4854  N   VAL A 582      20.347   9.920   7.752  1.00 95.82      A    N  
ATOM   4855  CA  VAL A 582      20.730  10.545   9.030  1.00 95.72      A    C  
ATOM   4856  C   VAL A 582      20.970  12.037   8.783  1.00 95.69      A    C  
ATOM   4857  O   VAL A 582      22.092  12.526   8.830  1.00 93.80      A    O  
ATOM   4858  CB  VAL A 582      21.941   9.831   9.687  1.00 94.91      A    C  
ATOM   4859  CG1 VAL A 582      22.235  10.388  11.080  1.00 92.12      A    C  
ATOM   4860  CG2 VAL A 582      21.676   8.330   9.845  1.00 92.51      A    C  
ATOM   4861  N   TRP A 583      19.899  12.765   8.450  1.00 95.29      A    N  
ATOM   4862  CA  TRP A 583      19.982  14.144   7.973  1.00 94.77      A    C  
ATOM   4863  C   TRP A 583      18.773  14.981   8.395  1.00 93.66      A    C  
ATOM   4864  O   TRP A 583      17.680  14.453   8.624  1.00 88.39      A    O  
ATOM   4865  CB  TRP A 583      20.116  14.127   6.446  1.00 93.91      A    C  
ATOM   4866  CG  TRP A 583      20.435  15.448   5.838  1.00 93.81      A    C  
ATOM   4867  CD1 TRP A 583      19.557  16.295   5.261  1.00 90.36      A    C  
ATOM   4868  CD2 TRP A 583      21.733  16.102   5.768  1.00 93.34      A    C  
ATOM   4869  CE2 TRP A 583      21.562  17.353   5.120  1.00 92.39      A    C  
ATOM   4870  CE3 TRP A 583      23.038  15.755   6.188  1.00 91.22      A    C  
ATOM   4871  NE1 TRP A 583      20.227  17.434   4.828  1.00 90.26      A    N  
ATOM   4872  CZ2 TRP A 583      22.633  18.238   4.896  1.00 91.00      A    C  
ATOM   4873  CZ3 TRP A 583      24.111  16.637   5.959  1.00 88.33      A    C  
ATOM   4874  CH2 TRP A 583      23.907  17.861   5.331  1.00 89.58      A    C  
ATOM   4875  N   GLY A 584      18.954  16.290   8.505  1.00 92.24      A    N  
ATOM   4876  CA  GLY A 584      17.884  17.273   8.677  1.00 91.15      A    C  
ATOM   4877  C   GLY A 584      16.897  16.936   9.796  1.00 91.85      A    C  
ATOM   4878  O   GLY A 584      17.256  16.915  10.977  1.00 88.73      A    O  
ATOM   4879  N   TRP A 585      15.657  16.643   9.414  1.00 91.88      A    N  
ATOM   4880  CA  TRP A 585      14.559  16.323  10.329  1.00 91.49      A    C  
ATOM   4881  C   TRP A 585      14.883  15.177  11.291  1.00 92.30      A    C  
ATOM   4882  O   TRP A 585      14.542  15.247  12.475  1.00 90.59      A    O  
ATOM   4883  CB  TRP A 585      13.319  15.971   9.515  1.00 88.88      A    C  
ATOM   4884  CG  TRP A 585      12.085  15.773  10.325  1.00 83.96      A    C  
ATOM   4885  CD1 TRP A 585      11.586  14.598  10.762  1.00 74.62      A    C  
ATOM   4886  CD2 TRP A 585      11.166  16.804  10.814  1.00 78.60      A    C  
ATOM   4887  CE2 TRP A 585      10.121  16.163  11.523  1.00 74.40      A    C  
ATOM   4888  CE3 TRP A 585      11.123  18.215  10.697  1.00 68.33      A    C  
ATOM   4889  NE1 TRP A 585      10.411  14.821  11.474  1.00 70.49      A    N  
ATOM   4890  CZ2 TRP A 585       9.064  16.887  12.100  1.00 69.64      A    C  
ATOM   4891  CZ3 TRP A 585      10.071  18.935  11.280  1.00 65.88      A    C  
ATOM   4892  CH2 TRP A 585       9.048  18.277  11.971  1.00 67.28      A    C  
ATOM   4893  N   ALA A 586      15.571  14.137  10.817  1.00 93.11      A    N  
ATOM   4894  CA  ALA A 586      15.916  12.974  11.628  1.00 93.60      A    C  
ATOM   4895  C   ALA A 586      16.891  13.298  12.774  1.00 94.83      A    C  
ATOM   4896  O   ALA A 586      16.932  12.587  13.772  1.00 93.84      A    O  
ATOM   4897  CB  ALA A 586      16.479  11.888  10.697  1.00 92.21      A    C  
ATOM   4898  N   LEU A 587      17.631  14.400  12.680  1.00 95.04      A    N  
ATOM   4899  CA  LEU A 587      18.580  14.854  13.707  1.00 95.53      A    C  
ATOM   4900  C   LEU A 587      17.979  15.860  14.698  1.00 95.72      A    C  
ATOM   4901  O   LEU A 587      18.693  16.360  15.560  1.00 94.61      A    O  
ATOM   4902  CB  LEU A 587      19.832  15.428  13.014  1.00 95.28      A    C  
ATOM   4903  CG  LEU A 587      20.658  14.402  12.215  1.00 94.51      A    C  
ATOM   4904  CD1 LEU A 587      21.814  15.128  11.516  1.00 92.60      A    C  
ATOM   4905  CD2 LEU A 587      21.244  13.317  13.128  1.00 91.99      A    C  
ATOM   4906  N   GLN A 588      16.687  16.176  14.617  1.00 95.49      A    N  
ATOM   4907  CA  GLN A 588      16.087  17.285  15.383  1.00 94.93      A    C  
ATOM   4908  C   GLN A 588      16.216  17.148  16.910  1.00 95.69      A    C  
ATOM   4909  O   GLN A 588      16.286  18.162  17.602  1.00 94.69      A    O  
ATOM   4910  CB  GLN A 588      14.614  17.461  14.966  1.00 92.84      A    C  
ATOM   4911  CG  GLN A 588      13.675  16.367  15.503  1.00 89.31      A    C  
ATOM   4912  CD  GLN A 588      12.251  16.572  15.002  1.00 90.10      A    C  
ATOM   4913  NE2 GLN A 588      11.811  15.776  14.061  1.00 81.88      A    N  
ATOM   4914  OE1 GLN A 588      11.548  17.461  15.446  1.00 82.86      A    O  
ATOM   4915  N   PHE A 589      16.281  15.916  17.417  1.00 96.35      A    N  
ATOM   4916  CA  PHE A 589      16.413  15.608  18.845  1.00 96.67      A    C  
ATOM   4917  C   PHE A 589      17.847  15.267  19.265  1.00 96.92      A    C  
ATOM   4918  O   PHE A 589      18.076  15.006  20.447  1.00 95.66      A    O  
ATOM   4919  CB  PHE A 589      15.478  14.446  19.198  1.00 96.40      A    C  
ATOM   4920  CG  PHE A 589      14.009  14.700  18.941  1.00 96.57      A    C  
ATOM   4921  CD1 PHE A 589      13.308  15.613  19.751  1.00 95.22      A    C  
ATOM   4922  CD2 PHE A 589      13.329  14.004  17.923  1.00 95.22      A    C  
ATOM   4923  CE1 PHE A 589      11.932  15.816  19.552  1.00 94.43      A    C  
ATOM   4924  CE2 PHE A 589      11.949  14.204  17.729  1.00 94.56      A    C  
ATOM   4925  CZ  PHE A 589      11.252  15.113  18.542  1.00 95.10      A    C  
ATOM   4926  N   HIS A 590      18.794  15.228  18.341  1.00 97.00      A    N  
ATOM   4927  CA  HIS A 590      20.153  14.814  18.672  1.00 97.33      A    C  
ATOM   4928  C   HIS A 590      20.802  15.825  19.637  1.00 97.07      A    C  
ATOM   4929  O   HIS A 590      20.845  17.014  19.317  1.00 96.33      A    O  
ATOM   4930  CB  HIS A 590      20.989  14.626  17.400  1.00 97.52      A    C  
ATOM   4931  CG  HIS A 590      22.238  13.831  17.662  1.00 97.57      A    C  
ATOM   4932  CD2 HIS A 590      22.439  12.506  17.387  1.00 90.85      A    C  
ATOM   4933  ND1 HIS A 590      23.368  14.280  18.313  1.00 89.73      A    N  
ATOM   4934  CE1 HIS A 590      24.211  13.237  18.446  1.00 91.87      A    C  
ATOM   4935  NE2 HIS A 590      23.686  12.148  17.887  1.00 93.31      A    N  
ATOM   4936  N   PRO A 591      21.337  15.385  20.793  1.00 96.87      A    N  
ATOM   4937  CA  PRO A 591      21.932  16.303  21.777  1.00 96.09      A    C  
ATOM   4938  C   PRO A 591      23.162  17.050  21.242  1.00 96.24      A    C
[truncated: 315,089 more chars]
